# Supplementary material for: First insights into the vocal repertoire of infant and juvenile Southern white rhinoceros
Source: PLoS One. 2018 Mar 7;13(3):e0192166. doi: 10.1371/journal.pone.0192166 (PMC5841651; doi:10.1371/journal.pone.0192166)
Supplement: S1 Table — (Table A) Acoustic Measurements of selected high-quality calls. (Table B) Call rates for different call types. (Table C) Context analysis. (Table D) Absolute number (N) and percentage of calls (%) recorded in the different behavioural contexts. (Table E) Absolute number (N) and percentage of calls (%) for interaction partner (in case of non-social behaviours the nearest neighbour), distance to interaction partner/nearest neighbour and reaction of other group members. (XLSX) [file pone.0192166.s001.xlsx]

## Sheet: Table A
Table A. Acoustic Measurements of selected high-quality calls
Call type	Zoo	Date	Sender	Dur [s]	VOI [%]	COG [Hz]	SD [Hz]	Ske	Kur	25% Quart [Hz]	50% Quart [Hz]	75% Quart [Hz]	ENTR	HNR [db]	MinF0 [Hz]	MaxF0 [Hz]	MeanF0 [Hz]	SDF0 [Hz]	Pulse for Snort (1=with pulses; 0=without pulses)	Context for Snort
THREAT	Hodenhagen	2015-05-04	Lara	0.241	0	647.607	554.216	3.459	23.854	380	940	1930	0.214	36
THREAT	Hodenhagen	2015-05-05	Lara	0.217	0	1285.89	1229.45	1.844	7.265	730	2060	3140	0.349	32.21
THREAT	Hodenhagen	2015-05-05	Lara	0.217	0	2055.63	2316.7	2.128	5.483	1110	2230	4780	0.427	33.42
THREAT	Hodenhagen	2015-05-05	Lara	0.199	0	578.573	402.447	9.215	160.262	510	730	1160	0.198	36
THREAT	Hodenhagen	2015-04-09	Lara	0.397	0	520.761	643.014	7.955	105.671	600	860	1930	0.237	32
THREAT	Hodenhagen	2015-04-09	Lara	0.711	0	464.334	687.725	8.796	114.148	380	680	2360	0.253	32
THREAT	Hodenhagen	2015-04-10	Lara	0.17	0	381.985	470.789	8.939	197.562	170	470	1030	0.202	36
THREAT	Hodenhagen	2015-04-10	Lara	0.212	0	513.489	728.763	7.32	87.113	380	990	2970	0.268	28
THREAT	Hodenhagen	2015-04-10	Lara	0.174	0	501.774	498.736	6.637	136.266	380	860	1500	0.242	36
THREAT	Hodenhagen	2015-04-10	Lara	0.291	0	794.31	823.022	2.587	23.576	340	940	2280	0.278	36
THREAT	Hodenhagen	2015-05-11	Lara	0.204	0	819.313	615.056	3.078	34.949	470	940	1760	0.242	36
THREAT	Hodenhagen	2015-05-11	Lara	0.242	0	924.304	440.137	2.94	29.431	860	940	1760	0.198	36
THREAT	Hodenhagen	2015-05-11	Lara	0.168	0	693.072	741.776	4.883	40.842	470	940	2670	0.222	36
THREAT	Hodenhagen	2015-05-12	Lara	0.253	0	861.807	722.574	6.696	89.182	770	990	2020	0.292	36
THREAT	Hodenhagen	2015-04-13	Lara	0.227	0	531.616	259.032	8.4	356.028	470	640	900	0.186	29.42
THREAT	Hodenhagen	2015-04-13	Lara	0.179	0	586.667	379.018	9.574	238.569	430	810	990	0.202	24
THREAT	Hodenhagen	2015-04-14	Lara	0.222	0	687.487	486.729	7.879	169.592	470	900	1330	0.268	27.83
THREAT	Hodenhagen	2015-04-14	Lara	0.408	0	706.197	336.7	11.193	384.216	600	770	1030	0.212	28
THREAT	Hodenhagen	2015-04-14	Lara	0.226	0	545.066	450.422	7.043	178.585	430	860	1200	0.24	28
THREAT	Hodenhagen	2015-04-14	Lara	0.159	0	496.324	641.45	8.947	134.023	510	680	2670	0.271	21.42
THREAT	Hodenhagen	2015-04-14	Lara	0.286	0	771.785	976.751	4.365	28.603	550	940	2790	0.316	24
THREAT	Hodenhagen	2015-04-14	Lara	0.173	0	664.077	935.917	7.896	109.497	380	810	1930	0.277	25.28
THREAT	Hodenhagen	2015-04-14	Makena	0.216	0	858.186	612.512	4.918	67.301	680	990	2450	0.275	27.63
THREAT	Hodenhagen	2015-04-15	Lara	0.51	0	371.825	455.327	11.181	316.899	340	470	810	0.199	32
THREAT	Hodenhagen	2012-03-19	Lara	0.21	0	456.656	428.057	8.649	185.27	510	550	1110	0.177	36
THREAT	Hodenhagen	2012-03-20	Lara	0.248	0	540.734	761.461	4.481	61.762	340	1110	1370	0.207	36
THREAT	Augsburg	2016-04-09	Keeva	0.15	0	1164.52	1130.52	2.789	21.822	1030	1720	3230	0.341	24.82
THREAT	Augsburg	2016-04-11	Keeva	0.14	0	1568.47	1080.95	2.809	18.598	990	1800	3570	0.347	16.78
THREAT	Augsburg	2016-04-13	Keeva	0.174	0	1501.58	1193.22	1.974	8.52	1290	1720	3050	0.329	21.47
THREAT	Augsburg	2016-04-13	Keeva	0.131	0	2043.45	1441.32	1.687	4.495	1500	1850	4040	0.376	17.68
THREAT	Augsburg	2016-04-14	Keeva	0.153	0	2015.75	1913.96	1.132	1.667	1330	2490	4560	0.417	18.8
THREAT	Augsburg	2016-04-14	Kibo	0.173	0	909.643	1048.15	2.275	16.356	900	1720	3140	0.34	28.82
THREAT	Augsburg	2016-04-14	Kibo	0.171	0	535.62	833.73	3.019	30.644	470	1420	2020	0.291	36
THREAT	Augsburg	2016-04-14	Kibo	0.269	0	1091.82	1533.44	3.469	25.134	300	1720	4040	0.297	17.43
THREAT	Augsburg	2016-04-14	Kibo	0.136	0	1218.26	908.581	2.18	28.745	1030	1760	2020	0.292	13.97
THREAT	Augsburg	2016-04-14	Kibo	0.107	0	453.838	832.026	2.792	17.548	250	1670	3100	0.239	24.01
THREAT	Augsburg	2016-04-14	Kibo	0.117	0	448.245	997.799	4.481	37.443	250	1420	3530	0.255	22.33
THREAT	Augsburg	2016-04-14	Kibo	0.204	0	653.51	1031.17	3.491	32.701	80	860	4090	0.145	24.08
THREAT	Augsburg	2016-04-14	Kibo	0.11	0	1049.67	1172.12	1.955	9.7	810	1550	3400	0.371	23.38
THREAT	Augsburg	2016-04-14	Kibo	0.162	0	1193.87	1043.25	1.9	11.728	1330	1630	3700	0.281	13.9
THREAT	Augsburg	2016-04-14	Kibo	0.142	0	504.395	996.949	3.385	20.413	170	1110	2540	0.23	25.42
THREAT	Dortmund	2014-09-29	Abebi	0.154	0	451.99	1284.33	5.685	44.445	170	1550	5810	0.264	12.74
THREAT	Dortmund	2014-09-29	Abebi	0.194	0	319.847	731.121	5.584	56.608	120	600	1330	0.176	14.77
THREAT	Hodenhagen	2014-06-06	Lara	0.527	0	177.284	330.17	9.021	328.637	80	170	680	0.112	36
THREAT	Hodenhagen	2014-06-06	Lara	0.195	0	95.216	247.364	28.529	1749.92	80	120	600	0.104	36
THREAT	Hodenhagen	2014-06-06	Lara	0.719	0	351.542	391.2	2.811	71.511	120	470	860	0.166	32
THREAT	Hodenhagen	2014-06-06	Lara	0.422	0	367.636	377.074	3.796	122.912	120	300	810	0.148	36
THREAT	Hodenhagen	2014-06-06	Lara	0.209	0	187.928	353.861	11.365	446.667	80	210	860	0.13	36
THREAT	Hodenhagen	2014-06-06	Lara	0.285	0	53.138	163.595	35.418	3091.07	80	170	470	0.112	36
THREAT	Hodenhagen	2014-06-06	Lara	0.257	0	48.639	215.092	46.975	3392.22	80	170	810	0.104	36
THREAT	Hodenhagen	2014-06-24	Makena	0.149	0	35.612	252.466	37.296	2067.04	80	120	470	0.085	32
THREAT	Hodenhagen	2014-06-24	Makena	0.328	0	171.065	623.7	9.889	155.705	120	940	3530	0.179	20.08
THREAT	Hodenhagen	2014-06-24	Makena	0.17	0	106.709	511.052	17.409	484.195	120	470	2230	0.176	28
THREAT	Hodenhagen	2014-06-24	Makena	0.301	0	285.788	565.693	8.261	173.122	120	860	1980	0.207	20.43
THREAT	Hodenhagen	2014-06-24	Makena	0.255	0	389.602	996.145	7.386	91.96	210	990	3740	0.222	21.47
THREAT	Hodenhagen	2014-06-24	Makena	0.357	0	159.146	644.682	12.099	231.34	80	380	2360	0.148	18.06
THREAT	Hodenhagen	2014-06-24	Makena	0.321	0	226.397	713.887	10.173	183.98	120	680	2620	0.158	14.86
THREAT	Hodenhagen	2014-06-25	Dinari	0.16	0	89.579	346.344	21.53	899.377	80	300	1330	0.123	32
THREAT	Hodenhagen	2014-06-25	Dinari	0.171	0	95.996	453.118	19.673	607.797	80	340	2710	0.141	20.68
THREAT	Hodenhagen	2014-06-05	Abasi	0.337	0	125.889	330.667	16.078	701.415	80	170	940	0.104	36
THREAT	Hodenhagen	2014-06-05	Abasi	0.188	0	56.551	220.662	47.315	3363.97	80	120	380	0.089	36
THREAT	Hodenhagen	2014-06-10	Abasi	0.209	0	115.149	285.366	16.563	783.084	120	430	1030	0.173	32
THREAT	Hodenhagen	2014-06-10	Abasi	0.171	0	54.939	203.418	32.941	2244.72	80	170	770	0.119	36
THREAT	Hodenhagen	2014-06-10	Abasi	0.174	0	62.849	292.851	40.213	2148.32	80	120	430	0.092	36
THREAT	Hodenhagen	2014-06-10	Abasi	0.165	0	73.336	341.181	34.058	1578.87	80	120	510	0.106	36.82
THREAT	Hodenhagen	2014-06-03	Lara	0.138	0	229.014	478.995	11.112	306.724	430	900	1460	0.257	22.78
THREAT	Hodenhagen	2014-06-10	Abasi	0.34	0	72.945	175.106	23.279	1732.54	210	770	1420	0.218	21.42
THREAT	Hodenhagen	2014-06-10	Abasi	0.246	0	121.892	287.798	16.495	789.823	210	770	1590	0.222	23.85
THREAT	Hodenhagen	2014-06-10	Abasi	0.225	0	89.845	279.612	26.631	1393.37	250	810	1720	0.225	28.82
THREAT	Hodenhagen	2014-06-10	Abasi	0.23	0	92.172	236.852	13.648	618.708	80	120	1030	0.105	32
THREAT	Hodenhagen	2014-06-10	Abasi	0.334	0	84.87	243.508	19.545	972.817	120	250	900	0.152	36
THREAT	Hodenhagen	2014-06-10	Abasi	0.176	0	64.013	205.601	48.061	3665.2	80	210	990	0.126	36
THREAT	Hodenhagen	2014-06-02	Lara	0.205	0	313.238	494.933	6.776	140.665	80	120	940	0.117	36
THREAT	Hodenhagen	2014-06-02	Lara	0.458	0	188.819	443.255	10.376	264.176	120	250	940	0.138	37.42
THREAT	Hodenhagen	2014-06-02	Lara	0.323	0	123.304	235.958	15.234	687.292	80	120	340	0.09	36
THREAT	Hodenhagen	2014-06-02	Lara	0.251	0	148.103	275.2	13.014	586.072	170	550	1240	0.197	17.3
THREAT	Hodenhagen	2014-06-02	Lara	0.284	0	107.606	306.604	34.189	1753.62	80	120	470	0.102	17.03
THREAT	Hodenhagen	2014-06-05	Lara	0.524	0	157.589	380.876	16.643	601.171	80	120	470	0.106	36
THREAT	Hodenhagen	2014-06-05	Lara	0.536	0	88.713	256.938	18.226	994.476	120	340	1070	0.171	18.06
THREAT	Hodenhagen	2014-06-05	Lara	0.256	0	124.285	321.086	9.589	347.527	80	380	1030	0.137	36
THREAT	Hodenhagen	2014-06-05	Lara	0.358	0	100.656	292.847	12.489	503.685	80	250	940	0.138	36
THREAT	Hodenhagen	2014-06-05	Lara	0.353	0	144.92	333.784	11.059	410.818	80	340	810	0.129	36
THREAT	Hodenhagen	2014-06-05	Lara	0.28	0	155.341	400.409	11.891	383.719	80	340	940	0.121	36
THREAT	Hodenhagen	2014-06-05	Lara	0.228	0	115.371	361.64	19.595	742.481	80	380	990	0.121	36
THREAT	Hodenhagen	2014-06-05	Lara	0.202	0	141.111	352.596	11.834	396.611	120	600	1330	0.167	28.82
THREAT	Hodenhagen	2014-06-05	Lara	0.278	0	552.913	531.271	6.042	145.767	170	550	1550	0.208	36
THREAT	Hodenhagen	2014-06-05	Lara	0.246	0	437.463	568.035	8.653	205.067	120	300	2110	0.16	28
THREAT	Hodenhagen	2014-06-05	Abasi	0.214	0	124.502	344.908	22.31	954.803	170	640	1630	0.177	32
THREAT	Hodenhagen	2014-06-05	Abasi	0.216	0	110.498	288.35	21.407	1060.57	770	940	1420	0.226	19.4
THREAT	Hodenhagen	2014-06-05	Abasi	0.344	0	244.873	418.567	11.538	364.656	380	940	1290	0.207	22.43
THREAT	Hodenhagen	2014-06-05	Abasi	0.23	0	239.248	385.008	8.067	267.697	120	340	990	0.157	32
THREAT	Hodenhagen	2014-06-18	Lara	0.762	0	124.827	255.071	12.677	620.348	80	170	470	0.12	36
THREAT	Hodenhagen	2014-06-18	Lara	0.52	0	96.685	224.92	20.82	1122.76	120	430	1030	0.169	32
THREAT	Hodenhagen	2014-06-18	Lara	0.327	0	65.36	182.599	39.988	3005.86	80	170	990	0.122	36
THREAT	Hodenhagen	2014-06-18	Lara	0.285	0	69.935	165.945	28.006	2323.3	80	120	380	0.093	36
THREAT	Hodenhagen	2014-06-18	Lara	0.24	0	86.023	172.064	24.363	1908.25	80	170	770	0.124	32
THREAT	Hodenhagen	2014-06-18	Lara	0.31	0	98.85	224.644	20.329	1237.76	80	120	680	0.112	33.42
THREAT	Hodenhagen	2014-06-18	Lara	0.193	0	94.042	198.801	14.393	825.626	80	120	600	0.102	36
THREAT	Hodenhagen	2014-06-18	Lara	0.349	0	76.718	227.572	25.657	1442.6	80	170	510	0.12	36
THREAT	Hodenhagen	2014-06-18	Lara	0.253	0	76.703	202.068	26.905	1894.71	80	210	730	0.124	37.42
THREAT	Hodenhagen	2014-06-18	Lara	0.222	0	65.309	186.696	24.413	1517.13	80	170	600	0.125	36
THREAT	Hodenhagen	2014-06-18	Lara	0.369	0	132.388	333.378	15.872	567.832	80	170	600	0.128	36
THREAT	Hodenhagen	2014-06-18	Lara	0.577	0	542.45	474.255	3.654	67.353	80	120	600	0.104	36
THREAT	Hodenhagen	2014-06-18	Lara	0.344	0	304.35	427.187	6.34	153.704	80	210	730	0.129	36
THREAT	Hodenhagen	2014-06-18	Lara	0.286	0	238.904	369.875	8.761	276.382	80	120	810	0.113	32.82
THREAT	Hodenhagen	2014-06-18	Lara	0.486	0	122.508	239.767	17.629	997.904	470	940	1160	0.202	17.5
THREAT	Hodenhagen	2014-06-18	Lara	0.549	0	117.08	429.627	17.673	471.975	120	430	860	0.152	32.82
THREAT	Hodenhagen	2014-06-18	Lara	0.215	0	98.812	218.474	26.63	1690.19	170	380	900	0.173	37.42
THREAT	Hodenhagen	2014-06-18	Lara	0.496	0	99.478	219.16	21.175	1290.61	80	170	600	0.117	36
THREAT	Hodenhagen	2014-06-18	Lara	0.498	0	128.738	276.231	17.407	899.085	80	300	990	0.144	28.82
THREAT	Hodenhagen	2014-06-23	Abasi	0.172	0	192.665	398.11	11.616	329.943	80	170	470	0.119	36
THREAT	Hodenhagen	2014-06-23	Abasi	0.246	0	370.26	571.956	8.153	161.259	120	250	600	0.141	36
THREAT	Hodenhagen	2014-06-23	Abasi	0.279	0	331.675	546.93	8.756	195.052	80	170	600	0.124	36
THREAT	Hodenhagen	2014-06-23	Abasi	0.205	0	403.524	659.826	10.766	221.597	120	210	550	0.153	29.63
THREAT	Hodenhagen	2014-06-23	Abasi	0.468	0	288.992	639.091	9.484	165.189	300	770	1370	0.228	17.23
THREAT	Hodenhagen	2014-06-02	Lara	0.275	0	36.964	162.567	30.47	2385.74	120	510	1290	0.183	16.84
THREAT	Hodenhagen	2014-06-11	Lara	0.273	0	76.03	242.384	22.099	1241.29	380	900	1890	0.269	11.08
THREAT	Hodenhagen	2014-06-03	Lara	0.183	0	461.877	475.491	6.544	158.735	300	680	1720	0.227	21.55
THREAT	Hodenhagen	2014-06-03	Lara	0.342	0	347.568	708.343	9.316	157.009	80	120	470	0.085	36
THREAT	Hodenhagen	2014-06-03	Lara	0.205	0	478.359	601.306	5.515	99.587	80	120	510	0.095	36.82
SNORT	Hodenhagen	2015-05-04	Dinari	0.424	0	1761.71	2116.9	1.847	3.032	990	4040	6630	0.509	32					1	Locomotion
SNORT	Hodenhagen	2015-05-04	Dinari	0.308	0	870.976	950.842	2.314	11.555	430	990	2540	0.304	36					1	Sniffing
SNORT	Hodenhagen	2015-05-04	Makena	0.832	0	578.069	723.738	11.126	205.671	380	510	1240	0.187	32.82					1	Unknown
SNORT	Hodenhagen	2015-05-05	Lara	0.347	0	1939.4	1548.49	2.503	9.725	1720	2060	4470	0.382	32					1	Locomotion
SNORT	Hodenhagen	2015-05-05	Makena	0.214	0	1391.97	2016.64	2.218	5.039	990	3010	6240	0.497	36					1	Resting
SNORT	Hodenhagen	2012-03-06	Lara	1.395	0	775.584	1060.4	7.407	87.177	600	1500	4220	0.375	16.43					0	Suckling
SNORT	Hodenhagen	2015-05-07	Dinari	0.514	0	1027.02	1011.1	3.511	21.254	470	900	2150	0.293	36					1	Feeding
SNORT	Hodenhagen	2015-04-08	Dinari	0.546	0	863.181	1173.57	2.521	10.043	300	1720	2790	0.31	29.42					1	Resting
SNORT	Hodenhagen	2015-04-09	Lara	0.376	0	515.149	414.539	8.132	141.9	380	510	1030	0.206	36					1	Unknown
SNORT	Hodenhagen	2015-04-10	Lara	0.347	0	475.782	613.993	5.985	56.272	340	510	1200	0.23	36					1	Locomotion
SNORT	Hodenhagen	2015-05-11	Lara	0.801	0	609.143	675.754	4.721	49.992	340	680	1500	0.231	32					1	Unknown
SNORT	Hodenhagen	2012-03-12	Abasi	0.348	0	1238.86	1765.7	3.357	20.255	770	2620	4990	0.443	16.61					1	Locomotion
SNORT	Hodenhagen	2012-03-12	Abasi	0.492	0	1879.9	2063.98	2.722	14.413	1590	3100	5850	0.51	14.29					0	Locomotion
SNORT	Hodenhagen	2012-03-12	Abasi	1.246	0	511.915	1188.71	7.327	80.629	430	1030	3270	0.318	17.6					1	Resting
SNORT	Hodenhagen	2015-04-13	Lara	1.054	0	545.518	557.29	6.452	103.949	340	600	1240	0.227	21.63					0	Unknown
SNORT	Hodenhagen	2012-03-15	Lara	0.358	0	624.957	1415.35	5.927	55.09	340	2230	4520	0.317	12.85					1	Socio-negative behaviour
SNORT	Hodenhagen	2012-03-15	Lara	0.439	0	461.42	1219	4.478	30.72	340	2540	4690	0.353	13.07					1	Resting
SNORT	Hodenhagen	2012-03-15	Lara	0.428	0	91.353	438.115	12.059	206.972	80	120	210	0.078	36					1	Locomotion
SNORT	Hodenhagen	2015-04-15	Lara	0.395	0	1027.19	1609.12	2.944	10.614	860	2360	4990	0.432	28					1	Feeding
SNORT	Hodenhagen	2015-04-17	Tatu	0.601	0	970.87	1035.09	3.552	23.914	510	1290	2920	0.325	25.42					0	Feeding
SNORT	Hodenhagen	2012-03-20	Abasi	0.324	0	523.155	1087.75	4.09	28.64	300	1160	3230	0.206	32					1	Locomotion
SNORT	Hodenhagen	2012-03-23	Lara	0.845	0	165.078	692.455	13.371	264.791	80	510	2710	0.159	22.2					0	Socio-positive behaviour
SNORT	Hodenhagen	2012-02-24	Abasi	0.575	0	816.103	1127.76	2.714	17.104	730	1420	3180	0.322	17.6					0	Locomotion
SNORT	Hodenhagen	2012-02-24	Abasi	0.781	0	399.071	855.355	11.375	178.683	250	640	2670	0.266	17.67					0	Unknown
SNORT	Hodenhagen	2012-02-27	Lara	0.692	0	140.65	492.054	15.285	364.516	80	250	1030	0.14	25.83					0	Socio-positive behaviour
SNORT	Augsburg	2016-04-08	Kibo	0.503	0	535.985	1058.52	3.526	20.462	250	1330	3440	0.317	14.45					0	Resting
SNORT	Augsburg	2016-04-11	Kibo	0.427	0	353.873	887.244	8.297	114.447	80	250	1720	0.127	28					0	Locomotion
SNORT	Augsburg	2016-04-11	Kibo	0.29	0	419.972	1105.79	5.803	55.974	170	1200	3700	0.218	27.99					0	Resting
SNORT	Augsburg	2016-04-11	Kibo	0.419	0	724.103	1296.23	4.064	30.167	380	1550	4130	0.338	12.36					0	Locomotion
SNORT	Augsburg	2016-04-11	Kibo	0.242	0	691.305	1303.65	3.594	21.471	640	1850	3910	0.368	18.43					0	Locomotion
SNORT	Augsburg	2016-04-11	Kibo	0.288	0	331.69	1060.03	5.861	53.613	250	2060	3780	0.262	17.59					0	Locomotion
SNORT	Augsburg	2016-04-11	Kibo	0.223	0	1080.12	1766.57	2.456	10.31	300	2190	4260	0.309	13.37					0	Locomotion
SNORT	Augsburg	2016-04-11	Kibo	0.407	0	784.294	1410.2	4.893	40.771	600	2150	4000	0.377	9.06					0	Resting
SNORT	Augsburg	2016-04-11	Kibo	0.391	0	150.17	774.954	12.98	231.338	120	1630	5460	0.188	16.71					0	Comfort behaviour
SNORT	Augsburg	2016-04-12	Kibo	0.381	0	385.554	902.164	5.347	53.151	340	1590	3270	0.255	20.43					0	Resting
SNORT	Augsburg	2016-04-12	Kibo	0.38	0	250.846	814.92	6.612	70.107	120	810	3050	0.171	19.25					0	Resting
SNORT	Augsburg	2016-04-13	Kibo	0.295	0	582.689	1189.66	4.69	36.777	250	1590	3440	0.284	11.43					0	Locomotion
SNORT	Augsburg	2016-04-13	Kibo	0.387	0	294.07	748.834	5.62	62.366	210	1070	2620	0.218	17.12					0	Resting
SNORT	Augsburg	2016-04-13	Kibo	0.587	0	134.683	588.603	9.938	160.722	80	120	2280	0.111	26.43					0	Resting
SNORT	Augsburg	2016-04-13	Kibo	0.418	0	396.817	1276.05	6.951	70.802	80	210	3140	0.132	19.87					0	Resting
SNORT	Augsburg	2016-04-13	Kibo	0.684	0	243.632	718.094	7.362	90.7	80	250	990	0.146	23.38					0	Resting
SNORT	Augsburg	2016-04-14	Kibo	0.47	0	263.19	920.577	7.368	83.675	170	1670	5210	0.239	17.89					0	Resting
SNORT	Augsburg	2016-04-14	Kibo	0.586	0	601.816	1526.29	5.172	38.508	430	2410	4820	0.346	15.98					0	Resting
SNORT	Augsburg	2016-04-14	Kibo	0.309	0	369.11	1223.26	7.473	78.503	120	770	3530	0.207	16.24					0	Locomotion
SNORT	Augsburg	2016-04-14	Kibo	0.184	0	1404.43	2189.24	3.428	17.477	940	2060	5120	0.414	13.37					1	Locomotion
SNORT	Augsburg	2016-04-14	Kibo	0.555	0	358.435	987.237	8.733	120.603	80	120	1630	0.109	32					0	Feeding
SNORT	Dortmund	2014-09-28	Abebi	0.289	0	213.552	787.777	10.362	157.864	120	510	3440	0.166	13.05					1	Resting
SNORT	Dortmund	2014-09-28	Abebi	0.502	0	143.957	531.716	12.02	232.491	80	120	680	0.105	32					0	Resting
SNORT	Dortmund	2014-10-13	Abebi	0.433	0	571.579	1497.94	4.772	31.751	770	2320	5250	0.369	9.5					0	Feeding
SNORT	Dortmund	2014-09-21	Abebi	0.41	0	323.655	881.478	6.901	85.377	170	1800	3100	0.23	13.19					1	Locomotion
SNORT	Dortmund	2014-09-26	Abebi	0.392	0	275.028	688.114	6.756	78.235	170	940	2880	0.227	16.07					0	Resting
SNORT	Dortmund	2014-09-26	Abebi	1.097	0	264.837	786.393	11.818	202.9	120	600	2410	0.204	11.99					1	Resting
SNORT	Dortmund	2014-09-26	Abebi	0.88	0	269.161	543.978	14.483	351.534	210	600	1330	0.217	10.84					0	Resting
SNORT	Dortmund	2014-09-26	Abebi	0.423	0	187.134	612.038	8.28	104.628	80	210	1330	0.115	36					0	Resting
SNORT	Dortmund	2014-09-27	Abebi	0.545	0	218.69	586.921	6.589	80.816	120	210	1850	0.156	14.22					0	Locomotion
SNORT	Dortmund	2014-09-29	Abebi	0.672	0	190.215	390.081	15.862	432.472	170	470	900	0.199	14.19					0	Unknown
SNORT	Dortmund	2014-09-30	Abebi	0.568	0	529.141	1115.72	4.763	39.775	80	600	2060	0.146	22.17					1	Resting
SNORT	Dortmund	2014-10-01	Abebi	0.481	0	573.507	1128.62	5.508	52.169	120	1070	5810	0.202	11.47					0	Feeding
SNORT	Dortmund	2014-10-01	Abebi	0.976	0	194.334	872.107	11.459	174.658	120	600	3140	0.171	15.09					1	Resting
SNORT	Dortmund	2014-10-01	Abebi	0.881	0	242.788	716.997	9.142	138.06	120	680	1890	0.18	11.74					1	Feeding
SNORT	Dortmund	2014-10-01	Abebi	0.899	0	320.098	727.673	8.685	138.274	120	1110	3140	0.217	12.39					1	Feeding
SNORT	Dortmund	2014-10-02	Abebi	0.662	0	215.669	593.848	9.749	158.037	170	600	2320	0.214	23.99					0	Sniffing
SNORT	Dortmund	2014-10-09	Abebi	0.405	0	141.361	509.254	9.279	154.666	80	120	640	0.098	23.38					1	Sniffing
SNORT	Dortmund	2014-10-09	Abebi	0.372	0	264.999	876.171	7.61	83.527	80	250	1720	0.141	18.52					1	Comfort behaviour
SNORT	Dortmund	2014-10-12	Abebi	0.248	0	652.1	1119.19	4.672	40.408	510	1500	3230	0.346	10.84					1	Feeding
SNORT	Dortmund	2014-10-12	Abebi	0.427	0	525.755	979.031	5.146	57.225	600	1500	3780	0.315	12.83					1	Feeding
SNORT	Dortmund	2014-10-13	Abebi	0.52	0	149.067	582.188	13.478	274.351	120	470	3010	0.158	11.69					0	Feeding
SNORT	Dortmund	2014-10-13	Abebi	0.372	0	357.326	1062.21	6.816	75.021	80	380	2110	0.135	18.95					1	Feeding
SNORT	Dortmund	2014-10-13	Abebi	0.251	0	803.953	1445.05	3.862	26.636	430	2150	4650	0.368	11.3					1	Feeding
SNORT	Dortmund	2014-10-13	Abebi	1.115	0	156.899	514.936	14.736	338.907	120	430	1850	0.176	11.47					0	Comfort behaviour
SNORT	Dortmund	2014-10-13	Abebi	1.212	0	474.555	1005.25	6.639	74.852	430	1200	3610	0.296	10.38					0	Comfort behaviour
SNORT	Dortmund	2014-10-13	Abebi	0.83	0	149.213	460.455	18.376	486.362	120	250	1290	0.161	15.76					0	Socio-positive behaviour
SNORT	Dortmund	2014-10-14	Abebi	0.276	0	247.551	724.737	8.319	117.002	120	550	2540	0.189	11.58					1	Feeding
SNORT	Dortmund	2014-10-15	Abebi	0.873	0	206.934	612.869	14.111	336.256	120	730	2280	0.202	12.5					1	Resting
SNORT	Dortmund	2014-10-17	Abebi	0.535	0	554.319	1219.54	5.145	45.639	120	1200	4220	0.21	15.89					1	Suckling
SNORT	Hodenhagen	2014-06-03	Lara	0.487	0	273.784	681.182	9.6	140.941	170	470	2750	0.196	16.26					0	Feeding
SNORT	Hodenhagen	2014-06-04	Abasi	1.119	0	78.123	369.873	30.457	1217.2	80	250	860	0.116	18.17					0	Feeding
SNORT	Hodenhagen	2014-06-05	Abasi	0.4	0	82.668	362.998	28.211	1169.26	80	170	1030	0.123	19.15					1	Feeding
SNORT	Hodenhagen	2014-06-11	Abasi	0.393	0	278.87	863.024	14.479	275.936	210	470	1370	0.224	13.58					1	Resting
SNORT	Hodenhagen	2014-06-17	Abasi	0.513	0	813.257	1647.63	5.407	44.229	380	1330	4900	0.282	9.6					1	Feeding
SNORT	Hodenhagen	2014-06-17	Abasi	0.486	0	561.845	1696.18	6.463	47.846	250	990	8010	0.292	11.13					1	Feeding
SNORT	Hodenhagen	2014-06-17	Abasi	0.199	0	139.509	536.377	17.198	411.37	80	170	1980	0.131	18.78					1	Feeding
SNORT	Hodenhagen	2014-06-03	Abasi	0.381	0	311.784	840.849	7.369	79.823	170	600	2540	0.211	17.26					1	Feeding
SNORT	Hodenhagen	2014-06-05	Abasi	0.309	0	153.417	451.787	10.35	169.747	120	380	2320	0.164	36					1	Feeding
SNORT	Hodenhagen	2014-06-05	Dinari	0.388	0	317.609	681.54	9.625	185.832	120	640	1760	0.201	23.86					1	Feeding
SNORT	Hodenhagen	2014-06-05	Dinari	0.274	0	697.006	1516.4	5.047	40.112	170	860	3010	0.236	12.94					1	Locomotion
SNORT	Hodenhagen	2014-06-11	Abasi	0.895	0	255.075	617.927	10.758	198.122	80	470	990	0.155	19.61					1	Unknown
SNORT	Hodenhagen	2014-06-16	Lara	0.914	0	173.685	337.111	22.373	797.212	210	380	1070	0.177	23.99					0	Unknown
SNORT	Hodenhagen	2014-06-23	Dinari	0.265	0	207.594	815.58	9.515	125.877	80	510	3140	0.145	13.92					1	Active approach
SNORT	Hodenhagen	2014-06-24	Dinari	0.631	0	97.766	345.952	14.172	330.48	120	170	1110	0.132	25.42					1	Resting
SNORT	Hodenhagen	2014-06-24	Lara	0.587	0	628.646	1260.52	4.918	36.827	80	250	1460	0.118	28.21					1	Socio-positive behaviour
SNORT	Hodenhagen	2014-06-04	Abasi	0.365	0	258.854	610.66	8.878	119.154	120	430	2360	0.186	27.99					1	Feeding
SNORT	Hodenhagen	2014-06-05	Abasi	0.858	0	89.759	372.847	24.587	906.124	80	120	550	0.093	26.43					0	Feeding
SNORT	Hodenhagen	2014-06-10	Dinari	0.296	0	754.99	1394.85	4.46	30.976	250	1590	4340	0.306	11.61					1	Socio-positive behaviour
SNORT	Hodenhagen	2014-06-02	Tatu	0.353	0	368.242	1077.63	6.991	78.523	170	1500	4390	0.21	12.83					1	Socio-positive behaviour
SNORT	Hodenhagen	2014-06-02	Tatu	0.226	0	120.575	221.832	27.664	1552.91	120	170	470	0.103	36					0	Comfort behaviour
SNORT	Hodenhagen	2014-06-11	Tatu	0.257	0	294.06	658.908	5.816	80.43	120	550	1590	0.167	25.42					1	Feeding
SNORT	Hodenhagen	2014-06-17	Abasi	0.949	0	109.582	294.873	26.469	1197.85	80	120	250	0.091	36					0	Feeding
SNORT	Hodenhagen	2014-06-24	Lara	1.186	0	224.564	1129.22	12.466	176.786	80	210	1240	0.118	14.06					0	Resting
SNORT	Hodenhagen	2014-06-04	Lara	0.353	0	893.22	1422.11	4.71	42.565	1160	1980	3740	0.345	12.99					1	Resting
SNORT	Hodenhagen	2014-06-04	Lara	0.853	0	275.269	869.029	12.63	215.777	120	730	2110	0.183	18.78					0	Socio-positive behaviour
SNORT	Hodenhagen	2014-06-05	Lara	0.606	0	498.122	875.483	8.433	118.769	250	770	2880	0.268	11.53					1	Feeding
SNORT	Hodenhagen	2014-06-16	Lara	0.839	0	138.127	439.483	18.557	517.86	120	430	900	0.161	18.42					0	Feeding
SNORT	Hodenhagen	2014-06-16	Abasi	0.342	0	911.9	1823.62	2.896	11.128	380	2320	5550	0.352	11.21					0	Unknown
SNORT	Hodenhagen	2014-06-18	Lara	1.31	0	132.659	599.903	20.215	523.153	80	120	210	0.083	24.08					0	Resting
SNORT	Hodenhagen	2014-06-23	Lara	1.473	0	140.234	526.23	23.011	701.075	80	380	1500	0.145	19.92					0	Resting
SNORT	Hodenhagen	2014-06-25	Makena	0.417	0	195.08	482.463	10.884	216.301	120	430	1670	0.196	13.89					1	Resting
SNORT	Hodenhagen	2014-06-04	Lara	0.788	0	220.926	658.156	13.841	247.433	120	470	1890	0.188	28.82					1	Resting
SNORT	Hodenhagen	2014-06-04	Lara	0.215	0	1034.76	2043	3.836	19.257	600	2840	8090	0.372	10.85					1	Locomotion
SNORT	Hodenhagen	2014-06-11	Lara	0.819	0	286.544	700.971	15.192	308.435	380	550	2280	0.236	12.26					0	Unknown
SNORT	Hodenhagen	2014-06-23	Makena	0.496	0	147.493	623.638	14.204	261.354	210	470	4090	0.214	12.84					0	Feeding
SNORT	Hodenhagen	2014-06-04	Lara	0.595	0	1057.81	2097.62	4.523	26.109	430	2060	7190	0.388	9.34					0	Comfort behaviour
SNORT	Hodenhagen	2014-06-04	Lara	0.639	0	333.644	1082.5	11.638	158.88	300	860	4860	0.252	14.27					0	Comfort behaviour
SNORT	Hodenhagen	2014-06-10	Tatu	0.252	0	372.587	1109.82	6.166	55.07	80	640	2060	0.158	23.99					1	Feeding
SNORT	Hodenhagen	2014-06-10	Tatu	0.295	0	386.385	964.026	5.632	51.62	210	1550	3570	0.274	13.02					1	Feeding
SNORT	Hodenhagen	2014-06-18	Makena	0.295	0	154.095	454.573	15.561	393.677	120	380	1630	0.164	16.53					1	Unknown
SNORT	Hodenhagen	2014-06-18	Makena	0.265	0	168.023	644.584	12.454	252.275	120	550	2750	0.179	17.39					1	Unknown
SNORT	Hodenhagen	2014-06-23	Lara	0.997	0	292.545	607.687	13.133	251.846	250	600	1460	0.249	11.6					0	Unknown
SNORT	Hodenhagen	2014-06-25	Makena	0.416	0	128.834	438.319	13.188	334.259	120	770	2710	0.187	19.47					1	Unknown
SNORT	Hodenhagen	2014-06-10	Dinari	0.235	0	227.889	850.565	8.133	98.194	80	380	1590	0.135	19.03					1	Unknown
PANT	Hodenhagen	2012-03-06	Lara	0.751	0	111.778	454.784	10.593	283.029	80	120	1500	0.093	36
PANT	Hodenhagen	2012-03-06	Lara	0.23	0	243.654	601.403	8.936	194.452	80	120	810	0.097	32
PANT	Hodenhagen	2012-03-06	Lara	0.439	0	373.705	862.92	3.724	30.113	80	1370	2790	0.151	36.82
PANT	Hodenhagen	2012-03-06	Lara	0.258	0	214.882	634.41	7.452	123.029	170	1160	2230	0.196	32
PANT	Hodenhagen	2012-03-06	Lara	0.447	0	870.332	1199.31	1.739	10.667	990	2320	2840	0.222	36
PANT	Hodenhagen	2012-03-06	Lara	0.447	0	32.548	203.038	33.73	2168.46	80	120	170	0.072	36
PANT	Hodenhagen	2012-03-06	Lara	0.587	0	498.129	1024.88	2.995	23.688	80	1030	2410	0.132	36
PANT	Hodenhagen	2015-04-10	Lara	0.226	0	822.197	1045.04	5.162	37.94	510	680	2790	0.232	36
PANT	Hodenhagen	2015-04-10	Lara	0.268	0	816.139	957.554	6.597	56.235	550	680	1720	0.231	36
PANT	Hodenhagen	2015-04-10	Lara	0.211	0	1470.28	1444.97	3.406	16.314	1240	1760	4470	0.355	32
PANT	Hodenhagen	2015-05-12	Makena	0.112	0	633.901	1043.44	5.208	43.001	210	940	2840	0.262	36
PANT	Hodenhagen	2015-05-12	Makena	0.163	0	681.919	1283.08	5.306	34.88	430	900	3010	0.267	36
PANT	Hodenhagen	2015-04-13	Lara	0.653	0	384.886	1094.75	5.398	35.239	80	340	1290	0.147	32
PANT	Hodenhagen	2015-04-13	Lara	0.399	0	1481.68	1842.4	1.688	2.723	210	1670	5250	0.274	31.99
PANT	Hodenhagen	2015-04-13	Lara	0.483	0	1305.29	1080.71	2.876	19.676	1330	1720	3140	0.287	21.42
PANT	Hodenhagen	2015-04-13	Lara	0.356	0	311.04	680.182	7.286	96.786	170	430	1200	0.209	29.42
PANT	Hodenhagen	2015-04-13	Lara	0.45	0	283.172	601.012	3.967	35.986	80	120	1030	0.116	31.38
PANT	Hodenhagen	2015-04-13	Lara	0.182	0	423.39	385.9	6.85	202.555	430	640	1030	0.19	21.42
PANT	Hodenhagen	2015-04-14	Dinari	0.384	0	1769.92	1464.37	1.832	8.04	1630	2230	4340	0.352	25.42
PANT	Hodenhagen	2015-04-14	Dinari	0.285	0	767.286	1279.5	3.945	25.844	250	1800	4820	0.318	20.82
PANT	Hodenhagen	2015-04-14	Dinari	0.21	0	1625.44	1532.47	1.511	5.341	1850	2320	4520	0.354	36
PANT	Hodenhagen	2015-04-14	Dinari	0.207	0	1498.28	1398.47	1.811	8.661	1330	2280	4470	0.353	24
PANT	Hodenhagen	2012-03-16	Abasi	0.216	0	116.469	420.652	10.577	238.473	80	170	2230	0.117	36
PANT	Hodenhagen	2012-03-16	Abasi	0.414	0	92.306	390.954	16.06	503.335	80	210	2750	0.121	36
PANT	Hodenhagen	2012-03-16	Abasi	0.409	0	93.202	397.757	10.942	228.074	80	120	2490	0.1	36
PANT	Hodenhagen	2012-03-16	Abasi	0.403	0	100.4	435.889	10.653	208.337	80	120	2450	0.1	36
PANT	Hodenhagen	2012-03-16	Abasi	0.403	0	76.556	334.484	14.575	425.2	80	120	1290	0.092	36
PANT	Hodenhagen	2012-03-16	Abasi	0.25	0	145.941	551.817	8.317	165.628	80	120	1630	0.1	36
PANT	Hodenhagen	2012-03-16	Abasi	0.409	0	335.561	938.257	4.589	41.777	80	300	2580	0.137	36
PANT	Hodenhagen	2012-03-16	Abasi	0.242	0	357.986	336.662	11.039	363.735	300	550	640	0.15	36
PANT	Hodenhagen	2015-04-17	Makena	0.143	0	517.824	797.692	4.903	68.384	210	1160	2060	0.262	36
PANT	Hodenhagen	2015-04-17	Makena	0.165	0	354.575	681.656	7.102	113.426	210	730	2110	0.242	28
PANT	Hodenhagen	2015-04-17	Makena	0.132	0	514.567	766.598	6.135	98.965	210	680	2020	0.256	32
PANT	Hodenhagen	2015-04-17	Abasi	0.183	0	1478.95	1346.67	2.138	6.4	1160	1800	4650	0.333	28.82
PANT	Hodenhagen	2015-04-17	Abasi	0.164	0	1401.92	822.597	2.531	29.251	900	1630	2020	0.313	31.03
PANT	Hodenhagen	2015-04-17	Abasi	0.254	0	1591.4	826.23	2.57	25.32	1550	1890	2150	0.243	32
PANT	Hodenhagen	2012-03-19	Abasi	0.211	0	431.555	981.373	2.921	21.834	80	940	2540	0.114	36
PANT	Hodenhagen	2012-03-19	Abasi	0.141	0	237.298	740.633	4.748	49.828	80	1980	2710	0.152	36
PANT	Hodenhagen	2012-03-19	Abasi	0.165	0	32.063	291.806	27.1	1259.54	80	120	2540	0.08	36
PANT	Hodenhagen	2012-03-19	Abasi	0.17	0	223.419	800.396	6.501	85.504	80	300	3480	0.117	36
PANT	Hodenhagen	2012-03-19	Abasi	0.337	0	20.313	178.78	49.518	3841.68	80	120	170	0.063	36
PANT	Hodenhagen	2012-03-19	Abasi	0.207	0	30.532	272.157	36.527	1878.63	80	170	3010	0.116	36
PANT	Hodenhagen	2012-03-20	Abasi	0.246	0	148.732	765.883	9.9	144.793	80	120	550	0.065	36
PANT	Hodenhagen	2012-03-22	Abasi	0.788	0	44.559	254.417	42.384	2803.87	80	120	170	0.068	36
PANT	Hodenhagen	2012-03-22	Abasi	0.533	0	160.093	605.437	8.175	152.012	80	120	1200	0.087	32
PANT	Hodenhagen	2012-03-22	Abasi	0.293	0	168.344	567.088	13.262	325.93	80	120	1330	0.115	36
PANT	Hodenhagen	2012-03-23	Abasi	0.366	0	1566.89	1628.02	2.241	14.566	1370	2710	6020	0.332	24.83
PANT	Hodenhagen	2012-03-23	Abasi	0.301	0	1238.58	1285.66	1.6	11.37	1290	2620	3010	0.272	28
PANT	Augsburg	2016-04-08	Kibo	0.15	0	1185.85	1779.99	3.583	20.993	1420	2110	4820	0.383	13.1
PANT	Augsburg	2016-04-09	Kibo	0.174	0	556.767	1182.09	4.444	36.666	250	1240	4430	0.285	10.71
PANT	Augsburg	2016-04-09	Kibo	0.262	0	166.243	499.324	9.138	163.259	120	430	2110	0.165	29.42
PANT	Augsburg	2016-04-09	Kibo	0.17	0	255.377	520.751	5.521	71.65	120	940	1760	0.159	36
PANT	Augsburg	2016-04-09	Kibo	0.153	0	123.988	379.842	13.307	398.408	80	170	1630	0.127	36
PANT	Augsburg	2016-04-10	Kibo	0.167	0	607.704	1305.16	4.287	31.084	430	2060	4090	0.271	32.46
PANT	Augsburg	2016-04-10	Kibo	0.196	0	926.294	1359.03	4.034	31.344	1550	1720	3910	0.28	14.54
PANT	Augsburg	2016-04-14	Kibo	0.134	0	1181.53	1826.64	1.895	6.673	430	2970	4820	0.232	15.69
PANT	Augsburg	2016-04-14	Kibo	0.14	0	376.489	1039.77	4.356	33.524	170	1800	3400	0.216	29.42
PANT	Augsburg	2016-04-14	Kibo	0.131	0	925.118	1531.7	1.974	6.478	380	2280	3660	0.256	36
PANT	Augsburg	2016-04-14	Kibo	0.127	0	1022.62	1350.85	3.362	29.256	770	1930	3270	0.291	23.26
PANT	Augsburg	2016-04-14	Kibo	0.139	0	1836.4	2954.47	3.394	13.616	1420	2970	8310	0.355	14.49
PANT	Augsburg	2016-04-14	Kibo	0.113	0	390.56	806.327	3.03	19.919	120	1500	2280	0.194	31.99
PANT	Augsburg	2016-04-14	Kibo	0.12	0	219.644	710.927	7.082	95.846	120	1330	2970	0.182	24.46
PANT	Augsburg	2016-04-16	Kibo	0.102	0	1339.14	1478.14	3.42	27.789	1330	2020	3570	0.329	25.03
PANT	Augsburg	2016-04-16	Kibo	0.116	0	472.634	1207.71	6.891	81.288	170	1460	3010	0.238	36
PANT	Augsburg	2016-04-16	Kibo	0.136	0	749.02	1190.46	2.31	10.921	550	1760	2710	0.259	33.42
PANT	Augsburg	2016-04-16	Kibo	0.192	0	1172.62	1294.95	1.408	5.975	1590	1890	3570	0.264	22.04
PANT	Augsburg	2016-04-16	Kibo	0.211	0	1556.68	1434.23	0.849	3.346	1590	2540	3660	0.33	14.36
PANT	Augsburg	2016-04-16	Kibo	0.156	0	1518.38	1440.24	1.909	12.65	1590	2110	3660	0.299	20.18
PANT	Hodenhagen	2014-06-04	Abasi	0.345	0	222.906	714.082	7.83	99.699	120	1240	4470	0.171	28
PANT	Hodenhagen	2014-06-04	Abasi	0.226	0	117.745	494.366	14.434	350.32	80	940	2750	0.141	26.78
PANT	Hodenhagen	2014-06-04	Abasi	0.23	0	185.161	582.816	9.589	179.232	80	170	1930	0.115	36.82
PANT	Hodenhagen	2014-06-04	Abasi	0.393	0	320.466	745.069	4.806	55.138	80	730	1980	0.134	36
PANT	Hodenhagen	2014-06-04	Abasi	0.174	0	74.786	357.837	23.092	910.187	80	810	1930	0.133	36
PANT	Hodenhagen	2014-06-05	Abasi	0.475	0	983.201	878.678	4.571	62.521	1110	1200	1930	0.202	17.23
PANT	Hodenhagen	2014-06-05	Abasi	0.328	0	327.482	702.821	7.777	124.838	250	1070	1930	0.214	31.4
PANT	Hodenhagen	2014-06-05	Abasi	0.6	0	947.128	796.629	5.083	61.52	1110	1200	2580	0.203	17.26
PANT	Hodenhagen	2014-06-11	Abasi	0.223	0	86.95	251.298	21.059	1017.23	80	170	770	0.111	28
PANT	Hodenhagen	2014-06-11	Abasi	0.237	0	84.047	270.178	27.598	1433.41	80	170	810	0.117	23.03
PANT	Hodenhagen	2014-06-11	Abasi	0.799	0	363.463	908.738	4.897	45.991	80	120	2060	0.098	33.42
PANT	Hodenhagen	2014-06-11	Abasi	0.839	0	1016.37	1195.34	2.309	16.54	120	1800	2620	0.196	24.82
PANT	Hodenhagen	2014-06-11	Abasi	0.782	0	926.222	1108.73	2.33	16.772	170	1630	2190	0.2	28.82
PANT	Hodenhagen	2014-06-11	Abasi	0.318	0	72.776	275.599	19.666	691.599	80	120	1800	0.12	32
PANT	Hodenhagen	2014-06-11	Abasi	0.306	0	258.627	665.218	4.94	47.007	80	120	1030	0.101	36
PANT	Hodenhagen	2014-06-11	Abasi	0.493	0	78.915	278.04	18.538	671.988	80	120	170	0.082	36
PANT	Hodenhagen	2014-06-11	Abasi	0.51	0	43.909	210.526	17.604	671.562	80	120	170	0.08	36
PANT	Hodenhagen	2014-06-11	Abasi	0.865	0	139.691	427.379	8.976	173.942	80	120	1110	0.113	36
PANT	Hodenhagen	2014-06-11	Abasi	0.31	0	173.952	432.399	7.255	154.805	80	810	1670	0.138	36
PANT	Hodenhagen	2014-06-11	Abasi	0.148	0	254.73	579.042	8.642	150.536	120	900	1370	0.206	36
PANT	Hodenhagen	2014-06-11	Abasi	0.166	0	196.57	494.806	8.887	170.456	120	940	1290	0.172	36
PANT	Hodenhagen	2014-06-11	Abasi	0.471	0	325.923	803.241	5.158	46.506	80	170	2020	0.113	36
PANT	Hodenhagen	2014-06-16	Abasi	0.185	0	149.351	469.465	19.678	499.04	210	250	1890	0.138	36
PANT	Hodenhagen	2014-06-16	Abasi	0.132	0	155.974	488.782	17.959	414.97	120	210	1460	0.151	36
PANT	Hodenhagen	2014-06-23	Abasi	0.279	0	47.423	199.348	34.16	2175.02	80	120	600	0.094	36
PANT	Hodenhagen	2014-06-23	Abasi	0.251	0	70.169	298.373	30.933	1575.96	80	120	680	0.104	36
PANT	Hodenhagen	2014-06-18	Abasi	0.412	0	75.392	269.626	21.7	862.827	80	120	1290	0.096	32
PANT	Hodenhagen	2014-06-18	Abasi	0.363	0	68.785	258.812	31.301	1507.14	80	120	1420	0.105	24
PANT	Hodenhagen	2014-06-18	Abasi	0.327	0	91.806	364.814	15.058	362.428	80	300	2020	0.129	36
PANT	Hodenhagen	2014-06-18	Abasi	0.266	0	71.135	270.736	30.515	1441.89	80	120	1070	0.1	36
PANT	Hodenhagen	2014-06-24	Abasi	0.568	0	85.394	413.713	21.436	684.525	80	120	510	0.105	33.42
PANT	Hodenhagen	2014-06-24	Abasi	0.228	0	72.507	291.681	34.053	1816.37	80	170	680	0.115	36
PANT	Hodenhagen	2014-06-24	Abasi	0.241	0	208.082	654.897	7.804	121.064	120	470	2110	0.164	29.63
PANT	Hodenhagen	2014-06-24	Abasi	0.198	0	49.928	225.161	41.556	2753.54	80	120	510	0.108	28
PANT	Hodenhagen	2014-06-24	Abasi	0.215	0	134.062	514.453	9.993	165.763	80	600	2490	0.149	29.42
PANT	Hodenhagen	2014-06-24	Abasi	0.215	0	129.242	324.381	18.852	807.032	170	470	860	0.173	32
PANT	Hodenhagen	2014-06-11	Lara	0.953	0	449.457	679.887	2.904	30.976	80	300	1200	0.148	28.82
PANT	Hodenhagen	2014-06-11	Lara	0.449	0	51.021	165.38	34.029	2268.15	80	120	1070	0.097	27.4
PANT	Hodenhagen	2014-06-11	Lara	0.528	0	858.024	849.259	2.161	20.706	250	1110	1720	0.22	32.46
PANT	Hodenhagen	2014-06-24	Abasi	0.177	0	127.098	437.672	14.867	417.124	120	430	2150	0.149	36
PANT	Hodenhagen	2014-06-24	Abasi	0.177	0	139.064	468.407	9.898	177.518	120	470	2190	0.162	36
PANT	Hodenhagen	2014-06-24	Abasi	0.192	0	462.687	844.336	2.558	14.677	120	1630	2110	0.209	36
PANT	Hodenhagen	2014-06-24	Abasi	0.473	0	189.314	587.105	6.276	79.599	80	470	2150	0.134	36
PANT	Hodenhagen	2014-06-25	Makena	0.599	0	93.456	325.767	18.826	740.989	80	120	1290	0.1	32
PANT	Hodenhagen	2014-06-25	Makena	0.464	0	127.551	426.74	10.875	276.605	80	120	1460	0.101	32
PANT	Hodenhagen	2014-05-30	Abasi	0.191	0	186.817	625.18	8.314	118.182	80	250	3610	0.135	36
PANT	Hodenhagen	2014-05-30	Abasi	0.452	0	226.385	591.22	6.873	94.893	80	120	170	0.097	36
PANT	Hodenhagen	2014-05-30	Abasi	0.146	0	303.288	734.369	5.914	70.709	80	210	1720	0.13	36
PANT	Hodenhagen	2014-06-03	Abasi	0.181	0	130.206	357.753	13.837	499.893	80	470	1460	0.149	33.42
PANT	Hodenhagen	2014-06-03	Abasi	0.66	0	97.998	261.382	16.37	695.27	80	170	1110	0.118	36
PANT	Hodenhagen	2014-06-03	Abasi	0.214	0	160.04	522.988	7.831	120.584	80	600	2280	0.138	28.82
PANT	Hodenhagen	2014-06-10	Abasi	0.444	0	88.716	249.326	21.5	1013.19	80	170	470	0.119	36.82
WHINE	Hodenhagen	2012-03-01	Lara	0.372	100	1251.29	1123.99	2.394	16.15	940	1760	3660	0.172	36.21	879.872	935.612	913.414	12.442
WHINE	Hodenhagen	2012-03-01	Lara	0.302	100	1468.51	1727.99	2.901	19.172	900	3050	3830	0.322	37.42	756.615	1118.34	963.354	127.831
WHINE	Hodenhagen	2015-05-11	Tatu	0.272	53.0612	747.299	1022.12	3.131	20.041	170	810	2360	0.223	36	686.821	830.027	799.138	42.902
WHINE	Hodenhagen	2015-05-11	Tatu	1.746	33.1395	768.76	1191.4	4.26	23.302	470	1030	3830	0.294	36	333.713	644.14	484.87	75.427
WHINE	Hodenhagen	2015-05-11	Tatu	1.086	56.6038	873.375	1171.2	2.965	12.781	470	510	1590	0.17	36	221.43	970.772	630.366	291.359
WHINE	Hodenhagen	2015-05-11	Tatu	3.511	0	623.678	756.395	5.235	45	470	510	550	0.109	36
WHINE	Hodenhagen	2015-05-11	Tatu	0.168	92.8571	1846.23	1639.72	0.95	1.266	640	2580	3480	0.283	36	761.934	861.61	824.129	35.152
WHINE	Hodenhagen	2015-05-11	Tatu	0.128	95	2280.16	1636.48	0.653	1.5	810	2620	4340	0.301	36	762.853	888.303	837.346	40.212
WHINE	Hodenhagen	2015-05-11	Tatu	0.182	87.0968	1124.06	1253.52	1.912	6.014	640	2230	3780	0.352	36	310.524	456.319	409.71	41.611
WHINE	Hodenhagen	2015-05-11	Tatu	0.453	68.2353	899.159	1182.48	2.937	13.8	430	680	2710	0.257	36	342.892	401.859	381.275	15.904
WHINE	Hodenhagen	2015-05-11	Tatu	0.824	0	770.033	1444.47	4.245	20.845	510	550	3270	0.174	36
WHINE	Hodenhagen	2015-05-11	Tatu	0.484	64.8352	1364.87	1642.3	1.868	3.349	730	3400	5120	0.3	36	294.745	498.355	448.053	50.464
WHINE	Hodenhagen	2012-03-12	Abasi	0.333	80.3279	592.723	1085.56	3.357	20.033	120	300	1590	0.154	36	643.596	941.134	775.283	99.399
WHINE	Hodenhagen	2012-03-12	Lara	0.622	100	627.614	1042.82	6.994	91.033	730	810	2150	0.157	36	597.36	760.743	705.494	37.693
WHINE	Hodenhagen	2012-03-12	Lara	0.477	88.8889	578.721	769.811	5.48	92.893	120	900	1800	0.157	36	428.961	503.589	458.74	22.811
WHINE	Hodenhagen	2015-05-13	Tatu	0.958	96.7742	1092.73	1096.46	1.699	3.372	510	1160	2880	0.178	36	284.671	625.166	519.853	81.637
WHINE	Hodenhagen	2015-05-13	Tatu	2.103	97.3494	1000.07	1017.51	2.322	9.42	510	1890	2790	0.213	36	406.031	975.46	526.576	164.453
WHINE	Hodenhagen	2015-05-13	Tatu	0.625	91.5966	944.764	1092.76	3.135	18.586	470	550	1980	0.186	36	377.038	905.799	705.466	192.445
WHINE	Hodenhagen	2015-05-13	Tatu	0.881	91.2281	2481.06	1757.37	0.841	1.21	1720	1890	3660	0.202	36	701.427	1149.79	1022.05	112.624
WHINE	Hodenhagen	2015-05-13	Tatu	2.307	70.1754	2742.27	1235.85	-0.271	1.433	1800	3570	3610	0.182	36	391.741	1022.8	672.2	115.37
WHINE	Hodenhagen	2012-03-16	Abasi	0.432	70.3704	153.628	454.993	11.177	319.197	80	120	990	0.096	36	1114.46	1312.47	1233.82	50.248
WHINE	Hodenhagen	2012-03-16	Abasi	0.288	100	911.774	1408.65	2.335	10.983	120	1720	3870	0.18	36	1041.3	1331.16	1231.98	77.943
WHINE	Hodenhagen	2012-03-16	Abasi	0.526	100	523.415	1086.39	4.271	48.997	80	900	2360	0.122	36.82	743.286	1176.39	1035	121.178
WHINE	Hodenhagen	2012-03-16	Abasi	0.637	82.7869	66.72	290.18	27.646	1478.01	80	120	810	0.093	36	707.693	1323.27	1041.83	151.71
WHINE	Hodenhagen	2012-02-20	Lara	0.355	81.5385	592.586	648.5	2.437	25.594	430	940	1200	0.23	36	970.02	1070.62	1009.55	19.856
WHINE	Hodenhagen	2012-02-20	Lara	0.509	100	1094.79	916.242	0.883	5.028	1030	1070	2060	0.158	41.63	970.952	1030.56	1005.07	16.81
WHINE	Hodenhagen	2012-02-20	Lara	0.122	100	1134.59	776.547	1.304	14.867	900	1760	2620	0.163	36	876.529	914.652	891.283	12.582
WHINE	Hodenhagen	2012-02-20	Lara	0.764	80.9524	961.699	767.962	2.362	24.436	600	1030	1630	0.201	36	952.118	1090.17	1019.77	32.845
WHINE	Hodenhagen	2012-02-20	Lara	0.901	100	1769.12	478.392	0.838	95.803	1890	1930	2150	0.137	29.42	750.539	975.098	923.407	34.082
WHINE	Hodenhagen	2012-03-20	Abasi	0.198	100	434.267	743.957	3.233	39.623	80	680	1760	0.14	36	610.668	943.844	844.065	105.619
WHINE	Hodenhagen	2012-03-20	Abasi	0.117	100	366.74	641.591	3.113	44.406	250	940	1800	0.165	36	820.895	902.84	865.358	26.818
WHINE	Hodenhagen	2012-02-23	Abasi	0.418	100	1059.44	1197.22	3.17	32.638	1200	1930	2880	0.231	36	909.376	1065.15	1008.7	42.302
WHINE	Hodenhagen	2012-02-23	Abasi	0.457	96.5116	1678.85	1140.3	5.299	73.093	1890	2190	2280	0.155	37.42	787.021	1097.21	1014.57	80.687
WHINE	Hodenhagen	2012-02-23	Abasi	0.507	81.25	1962.98	1301.84	3.395	30.52	1460	1980	2920	0.253	37.42	843.96	1129.66	1044.96	79.487
WHINE	Hodenhagen	2012-02-23	Abasi	0.428	86.25	417.733	885.586	11.434	187.155	380	470	2750	0.176	36	264.958	344.143	315.539	22.513
WHINE	Hodenhagen	2012-02-23	Abasi	0.555	99.0476	1365.09	961.131	4.517	64.235	2060	2150	2190	0.146	32.82	674.426	1169.18	960.753	199.358
WHINE	Hodenhagen	2012-02-23	Abasi	0.866	95.2381	1651.56	1124.73	3.869	42.126	2110	2190	2280	0.149	32	696.73	1165.85	983.377	165.918
WHINE	Hodenhagen	2012-02-23	Abasi	0.629	95	1267.26	1332.45	3.788	34.406	1980	2540	7450	0.301	21.47	677.201	1068.76	907.239	155.501
WHINE	Hodenhagen	2012-02-23	Abasi	0.483	95.6044	1777.76	1363.3	3.114	27.462	1850	2670	3270	0.212	32	657.862	1090.81	948.969	146.796
WHINE	Hodenhagen	2012-02-23	Abasi	1.098	97.6636	667.709	1215.08	2.93	16.142	210	1890	3350	0.174	32	556.466	1128.03	867.436	190.344
WHINE	Hodenhagen	2012-02-23	Lara	0.126	100	482.443	655.36	2.4	35.879	120	940	1800	0.154	42.1	927.209	965.155	938.872	11.024
WHINE	Hodenhagen	2012-02-23	Lara	0.49	100	421.517	694.747	2.856	31.293	120	1070	2110	0.149	36	965.529	1189.95	1104.89	61.068
WHINE	Hodenhagen	2012-02-23	Lara	0.902	92.5714	217.064	546.392	4.046	60.83	80	120	170	0.069	32	830.46	1137.79	1017.44	91.347
WHINE	Hodenhagen	2012-02-23	Lara	0.707	100	937.167	891.813	1.15	14.377	1070	2060	2110	0.141	37.42	912.109	1184.54	1063.04	78.365
WHINE	Hodenhagen	2012-03-23	Abasi	0.121	100	1155.66	1455	2.068	9.873	250	1500	3230	0.236	37.42	754.83	842.846	816.7	27.295
WHINE	Hodenhagen	2012-02-24	Abasi	0.283	100	2011.64	1175.52	3.523	39.985	1800	2190	3010	0.22	21.48	821.357	914.929	893.898	24.176
WHINE	Hodenhagen	2012-02-24	Abasi	0.336	100	1603.35	1771.18	3.024	19.976	1800	2710	5210	0.266	23.47	826.465	905.937	889.395	19.744
WHINE	Hodenhagen	2012-02-24	Abasi	0.176	90	465.53	852.776	9.162	142.372	120	810	2360	0.169	28.82	655.67	871.174	772.114	76.849
WHINE	Hodenhagen	2012-02-24	Abasi	0.471	100	1434.6	888.32	2.39	35.374	1930	1980	2020	0.134	32.82	724.484	1025.8	944.098	79.489
WHINE	Hodenhagen	2012-02-27	Lara	0.824	100	1332.78	692.595	4.062	72.237	990	1030	1980	0.168	26.23	913.562	1048.6	992.642	39.856
WHINE	Hodenhagen	2012-02-27	Lara	0.194	87.8788	1000.74	845.587	3.746	50.779	860	1290	2150	0.208	36	854.015	876.28	863.138	5.514
WHINE	Hodenhagen	2012-02-27	Lara	1.424	100	1394.78	993.651	6.189	86.027	1240	1980	4300	0.192	27.99	850.538	1180.8	1018.49	94.11
WHINE	Hodenhagen	2012-02-27	Lara	0.563	93.4579	1425.06	864.739	2.526	32.539	1030	1980	2970	0.181	33.42	936.34	1107.03	1025.58	40.686
WHINE	Hodenhagen	2012-02-27	Lara	0.417	97.4359	896.492	1235.99	5.971	64.694	680	1890	3180	0.208	32	593.583	689.422	654.352	24.991
WHINE	Hodenhagen	2012-02-27	Lara	0.233	100	849.802	589.091	3.105	45.048	600	640	1800	0.146	32	551.744	660.27	599.684	33.427
WHINE	Hodenhagen	2012-02-27	Lara	1.139	99.5495	1033.54	1125.9	10.382	139.521	900	940	4000	0.145	26.87	675.159	983.707	849.041	101.636
WHINE	Augsburg	2016-04-08	Kibo	0.42	98.7342	1798.23	1311.89	0.402	2.182	1420	2670	2880	0.197	36	896.213	1482.65	1356.45	149.162
WHINE	Augsburg	2016-04-08	Kibo	0.647	100	2086.23	1054.29	-1.206	1.204	2540	2710	2750	0.111	33.42	836.875	1336.29	1196.83	155.085
WHINE	Augsburg	2016-04-08	Kibo	1.565	100	1522.53	701.166	1.312	38.913	1590	1720	1760	0.117	36	702.266	1209.24	904.965	186.177
WHINE	Augsburg	2016-04-08	Kibo	0.611	100	1141.04	1001.98	1.668	10.98	210	1460	1500	0.146	32	899.591	1434.33	1292.03	141.5
WHINE	Augsburg	2016-04-08	Kibo	0.879	100	655.002	748.342	2.517	32.353	120	730	1420	0.135	36	709.767	969.06	847.654	78.895
WHINE	Augsburg	2016-04-08	Kibo	0.87	100	1328.7	819.452	4.214	60.452	1370	1420	1460	0.115	32.21	718.145	1386.42	1115.73	221.613
WHINE	Augsburg	2016-04-08	Kibo	0.189	100	1249.37	1246.76	4.286	45.099	170	1630	3270	0.234	19.06	799.917	844.863	825.896	15.468
WHINE	Augsburg	2016-04-08	Kibo	0.976	100	2345.19	992.192	0.301	19.904	1550	3010	3050	0.129	33.42	790.748	1489.19	1224.39	198.252
WHINE	Augsburg	2016-04-08	Kibo	0.199	100	1066.17	931.522	0.928	6.81	860	1850	2450	0.196	32	527.654	620.09	593.491	21.221
WHINE	Augsburg	2016-04-08	Kibo	0.946	100	1578.65	1355.61	1.647	16.104	2670	2790	5460	0.225	18.49	577.533	1441.31	1077.54	299.554
WHINE	Augsburg	2016-04-08	Kibo	1.433	100	2072.09	1318.8	2.161	21.924	1630	3100	3140	0.136	28.12	716.104	1538.24	1058.15	313.144
WHINE	Augsburg	2016-04-08	Kibo	1.14	95.4955	1192.59	1078.81	2.046	24.165	340	2450	2540	0.158	36	504.664	1510.25	1055.85	339.021
WHINE	Augsburg	2016-04-10	Kibo	0.254	73.3333	694.485	1010.5	2.474	11.158	470	1240	3870	0.243	28.82	328.016	514.602	396.792	44.666
WHINE	Augsburg	2016-04-10	Kibo	0.182	100	1515.75	1744.56	2.63	14.779	1290	3310	5290	0.336	17.63	412.219	502.458	460.084	28.72
WHINE	Augsburg	2016-04-10	Kibo	0.119	100	1309.53	1372.2	2.492	9.755	640	1290	3570	0.266	22.9	547.564	698.98	609.713	46.408
WHINE	Augsburg	2016-04-10	Kibo	0.916	97.191	1315.1	1248.55	3.604	38.573	1670	1760	1800	0.147	23.99	691.285	1317.39	1025.95	247.141
WHINE	Augsburg	2016-04-10	Kibo	0.137	100	649.945	913.544	3.407	41.864	170	940	2670	0.221	24.82	805.271	1014.02	915.283	75.414
WHINE	Augsburg	2016-04-10	Kibo	0.696	100	1171.55	853.242	1.028	11.09	1420	1460	1500	0.129	36	824.28	1507.92	1258.32	208.544
WHINE	Augsburg	2016-04-10	Kibo	0.633	100	1343.87	669.196	3.199	57.954	1500	1550	1590	0.116	29.74	843.173	1480.2	1269.18	190.773
WHINE	Augsburg	2016-04-10	Kibo	0.591	100	717.219	1210.34	4.254	32.944	120	1460	2190	0.169	36	1003.29	1498.6	1336.15	152.957
WHINE	Augsburg	2016-04-13	Kibo	0.122	100	2054.32	1151.79	2.055	11.688	1590	2710	3780	0.285	23.39	521.284	567.092	535.178	12.862
WHINE	Dortmund	2014-10-01	Abebi	0.4	94.6667	520.683	856.579	7.085	107.647	120	510	2150	0.154	21.47	677.432	1304.18	1139.37	192.387
WHINE	Dortmund	2014-09-28	Abebi	0.17	100	45.206	372.024	23.115	742.384	80	680	4990	0.116	12.42	620.539	924.35	759.97	84.779
WHINE	Dortmund	2014-09-28	Abebi	0.124	100	317.634	775.064	6.151	65.433	120	1160	2280	0.142	24.34	1108.35	1172.74	1142.26	21.349
WHINE	Dortmund	2014-10-16	Abebi	0.129	100	271.165	416.277	6.709	171.042	120	810	1030	0.148	23.57	742.759	863.13	805.061	31.764
WHINE	Dortmund	2014-09-22	Abebi	0.424	100	239.381	732.067	10.483	176.994	80	170	2020	0.123	20.82	922.768	1286.65	1164.45	97.628
WHINE	Dortmund	2014-10-01	Abebi	0.141	100	299.547	940.228	5.834	52.144	120	1290	4600	0.216	20.25	1172.6	1273.69	1235.49	29.23
WHINE	Dortmund	2014-09-22	Abebi	0.135	100	783.634	1140.02	3.423	27.927	120	1290	3440	0.189	23.39	1224.62	1319.87	1279.75	31.59
WHINE	Dortmund	2014-09-22	Abebi	0.207	97.2222	170.237	604.489	11.815	241.485	80	600	2150	0.141	17.34	552.036	1289.54	1044.68	262.498
WHINE	Dortmund	2014-09-24	Abebi	0.154	88	161.454	518.467	8.143	133.697	80	120	2060	0.119	32	1010.46	1248.71	1121.02	76.959
WHINE	Dortmund	2014-09-24	Abebi	0.114	100	168.22	479.776	10.176	251.719	80	680	1930	0.154	16.04	1112.59	1250.24	1177.31	44.642
WHINE	Dortmund	2014-09-26	Abebi	0.156	100	138.674	381.68	13.354	419.492	80	120	1030	0.111	40.06	1034.69	1222.31	1083.94	53.163
WHINE	Dortmund	2014-09-26	Abebi	0.205	100	233.932	425.269	7.32	206.047	120	510	1240	0.143	36	599.256	643.899	617.862	13.292
WHINE	Dortmund	2014-10-01	Abebi	0.579	100	578.283	959.974	2.999	20.045	80	1110	1930	0.145	21.78	877.886	1143.46	1040.09	68.174
WHINE	Dortmund	2014-10-02	Abebi	1.218	100	507.598	804.294	4.849	57.851	80	170	1500	0.115	31.4	387.992	1487.13	930.014	399.785
WHINE	Dortmund	2014-10-07	Abebi	0.305	92.7273	540.02	667.294	1.724	17.474	940	1370	1420	0.119	32	740.241	1382.06	1090.36	226.714
WHINE	Dortmund	2014-10-08	Abebi	0.781	85.4305	124.896	461.335	17.863	508.957	80	210	1500	0.124	16.55	743.297	970.984	856.06	64.55
WHINE	Dortmund	2014-10-09	Abebi	0.163	70.3704	149.674	431.316	7.991	126.497	120	170	1240	0.132	33.42	597.388	815.019	676.26	60.063
WHINE	Dortmund	2014-10-09	Abebi	0.502	92.6316	263.639	483.483	4.636	72.541	80	120	990	0.109	31.38	727.139	1329.74	923.43	168.72
WHINE	Dortmund	2014-10-10	Abebi	0.261	100	741.253	1119.15	4.023	30.793	170	1070	3700	0.18	24.74	879.096	1148.67	1075.19	73.376
WHINE	Dortmund	2014-10-12	Abebi	0.117	100	632.097	999.347	4.971	57.802	120	1290	3230	0.171	22.18	615.222	689.067	653.116	25.528
WHINE	Dortmund	2014-10-12	Abebi	0.523	100	986.897	970.492	6.341	78.287	810	1500	1590	0.152	26.36	601.318	1037.91	931.655	121.25
WHINE	Hodenhagen	2014-06-06	Dinari	0.127	0	720.708	1242.85	1.841	4.956	80	810	2920	0.14	32
WHINE	Hodenhagen	2014-06-02	Dinari	0.815	0	62.123	201.055	31.5	2293.2	80	120	340	0.086	36
WHINE	Hodenhagen	2014-06-02	Dinari	0.162	66.6667	99.639	298.39	21.678	1030.71	80	340	1330	0.141	37.42	627.596	668.222	646.063	11.589
WHINE	Hodenhagen	2014-06-02	Dinari	0.111	100	129.107	534.343	11.784	208.7	80	120	1030	0.108	36	493.811	545.144	516.963	18.368
WHINE	Hodenhagen	2014-06-06	Dinari	1.534	0	97.539	233.931	26.001	1289.55	80	120	170	0.093	36
WHINE	Hodenhagen	2014-06-10	Dinari	0.816	0	65.439	255.514	20.308	718.467	80	120	770	0.089	36
WHINE	Hodenhagen	2014-06-10	Dinari	1.021	0	97.692	270.998	16.296	520.005	80	170	770	0.123	36
WHINE	Hodenhagen	2014-06-11	Dinari	0.554	33.3333	62.341	204.212	15.518	447.429	80	120	170	0.081	36	724.341	850.998	805.813	33.792
WHINE	Hodenhagen	2014-06-24	Dinari	0.121	94.7368	94.959	341.431	12.964	408.444	80	170	730	0.123	36	1084.69	1178.88	1113.67	24.348
WHINE	Hodenhagen	2014-06-24	Dinari	0.871	66.2722	88.592	278.585	12.279	394.778	80	120	940	0.095	36	639.893	1040.35	917.272	99.078
WHINE	Hodenhagen	2014-06-24	Dinari	0.289	23.0769	44.789	146.346	32.914	2648.64	80	120	470	0.082	36	519.249	561.359	539.033	12.359
WHINE	Hodenhagen	2014-06-24	Dinari	1.833	58.1717	83.069	274.341	12.648	396.644	80	120	170	0.084	32	425.713	1129.75	845.466	188.654
WHINE	Hodenhagen	2014-06-25	Tatu	1.243	78.1893	121.68	376.621	12.342	418.815	80	120	680	0.091	28.46	554.055	1415.28	926.076	293.442
WHINE	Hodenhagen	2014-06-02	Tatu	1.576	82.2581	284.401	877.92	8.681	118.138	80	120	1330	0.1	23.99	485.696	1220.89	825.811	278.628
WHINE	Hodenhagen	2014-06-02	Tatu	0.162	59.2593	86.442	409.971	21.156	641.034	80	120	1590	0.118	32	579.479	660.109	624.018	28.872
WHINE	Hodenhagen	2014-06-02	Tatu	1.039	94.5545	188.777	559.104	6.713	82.461	80	210	1930	0.119	36	497.674	1224.59	931.561	266.302
WHINE	Hodenhagen	2014-06-05	Tatu	3.101	73.9837	248.241	726.355	5.119	35.855	80	120	170	0.083	36	470.584	1143.9	724.78	189.14
WHINE	Hodenhagen	2014-06-10	Dinari	0.877	52.3529	94.625	370.133	16.905	455.21	80	120	1240	0.099	34.32	622.744	1299.93	1094.82	206.157
WHINE	Hodenhagen	2014-06-17	Dinari	0.735	61.7021	74.295	274.209	23.205	1134.49	80	120	170	0.077	36	912.365	1282.63	1078.54	96.5
WHINE	Hodenhagen	2014-06-02	Dinari	2.09	37.6214	92.227	338.092	19.745	759.911	80	120	860	0.096	33.42	327.425	1026.65	628.094	238.754
WHINE	Hodenhagen	2014-06-02	Dinari	1.434	92.8826	181.772	470.924	10.193	265.42	80	120	1200	0.114	36	335.256	1028.96	503.765	176.745
WHINE	Hodenhagen	2014-06-02	Tatu	0.957	70.9677	144.983	456.422	8.132	131.374	80	120	680	0.1	39.03	407.829	732.114	603.374	90.407

## Sheet: Table B
Table B. Call rates for different call types
Year	Zoo	Infant	Analysed Time [hh:mm:ss]	Analysed Time [h, decimal]	No. of calls					Call Rate (per hour)
					Whine	Snort	Threat	Pant	UNK	Whine	Snort	Threat	Pant	UNK
2016	Augsburg	Keeva	7:50:00	7.83333	100	10	47	0	0	12.766	1.2766	6	0	0
2014	Dortmund	Abebi	11:40:00	11.6667	199	13	1	2	0	17.0571	1.11429	0.0857143	0.171429	0
2012/14/15	Hodenhagen	Lara	13:40:00	13.6667	55	81	28	6	6	4.02439	5.92683	2.04878	0.439024	0.439024
2012/14/15	Hodenhagen	Abasi	10:30:00	10.5	147	59	3	26	7	14	5.61905	0.285714	2.47619	0.666667
2014/15	Hodenhagen	Dinari	10:10:00	10.1667	233	36	2	2	1	22.918	3.54098	0.196721	0.196721	0.0983607
2014/15	Hodenhagen	Tatu	10:00:00	10	138	21	1	0	0	13.8	2.1	0.1	0	0
2014/15	Hodenhagen	Makena	10:10:00	10.1667	16	27	5	3	0	1.57377	2.65574	0.491803	0.295082	0
		Total			888	247	87	39	14
Call rate seperated for age class (1=younger than 18 months; 2=older than 18 months)
Year	Zoo	Infant	Analysed Time [hh:mm:ss]	Analysed Time [h, decimal]	No. of calls					Call Rate (per hour)					Age Class	Age in months
					Whine	Snort	Threat	Pant	UNK	Whine	Snort	Threat	Pant	UNK
2016	Augsburg	Keeva	07:50:00	7.83333	100	10	47	0	0	12.766	1.2766	6	0	0	1	1
2014	Dortmund	Abebi	11:40:00	11.6667	199	13	1	2	0	17.0571	1.11429	0.0857143	0.171429	0	1	4
2012	Hodenhagen	Lara	06:20:00	6.33333	55	40	2	2	5	8.68421	6.31579	0.315789	0.315789	0.789474	1	12
2012	Hodenhagen	Abasi	02:50:00	2.83333	147	24	0	15	7	51.8824	8.47059	0	5.29412	2.47059	1	5
2014	Hodenhagen	Dinari	06:00:00	6	211	18	2	2	1	35.1667	3	0.333333	0.333333	0.166667	1	9
2014	Hodenhagen	Tatu	05:40:00	5.66667	96	13	1	0	0	16.9412	2.29412	0.176471	0	0	1	9
2014	Hodenhagen	Makena	05:30:00	5.5	16	25	3	2	0	2.90909	4.54545	0.545455	0.363636	0	1	15
2014	Hodenhagen	Lara	04:50:00	4.83333	0	34	15	1	0	0	7.03448	3.10345	0.206897	0	2	40
2014	Hodenhagen	Abasi	05:10:00	5.16667	0	33	3	11	0	0	6.3871	0.580645	2.12903	0	2	32
2015	Hodenhagen	Dinari	04:10:00	4.16667	22	18	0	0	0	5.28	4.32	0	0	0	2	20
2015	Hodenhagen	Tatu	04:20:00	4.33333	42	8	0	0	0	9.69231	1.84615	0	0	0	2	20
2015	Hodenhagen	Makena	04:40:00	4.66667	0	2	2	1	0	0	0.428571	0.428571	0.214286	0	2	25

## Sheet: Table C
Table C. Context analysis
Zoo	Date	Call Type	Sender (S)	Nearest Neighbour (NN)	Distance S-NN	Reaction NN	Distance to Mother	Position of Mouth	Position of Tail	Context
Augsburg	2016-04-09	Threat	Keeva	Other species/Keeper	0	None	0	Unknown	Unknown	Active Approach
Augsburg	2016-04-09	Threat	Keeva	Other species/Keeper	0	None	0	Unknown	Unknown	Active Approach
Augsburg	2016-04-09	Threat	Keeva	Other species/Keeper	0	None	0	closed	Unknown	Active Approach
Augsburg	2016-04-09	Threat	Keeva	Other species/Keeper	0	None	0	closed	Unknown	Active Approach
Augsburg	2016-04-09	Threat	Keeva	Other species/Keeper	0	None	0	closed	Unknown	Active Approach
Augsburg	2016-04-09	Threat	Keeva	Other species/Keeper	0	None	0	closed	Unknown	Active Approach
Augsburg	2016-04-09	Threat	Keeva	Other species/Keeper	0	None	0	closed	Unknown	Active Approach
Augsburg	2016-04-09	Whine	Keeva	Mother	0	None	0	closed	hanging	Active Approach
Augsburg	2016-04-11	Threat	Keeva	Other species/Keeper	0	None	0	closed	Unknown	Active Approach
Augsburg	2016-04-11	Threat	Keeva	Other species/Keeper	0	None	0	closed	Unknown	Active Approach
Augsburg	2016-04-11	Threat	Keeva	Other species/Keeper	0	None	0	closed	Unknown	Active Approach
Augsburg	2016-04-11	Whine	Keeva	Mother	0	None	0	closed	hanging	Active Approach
Augsburg	2016-04-11	Whine	Keeva	Mother	0	None	0	closed	hanging	Active Approach
Augsburg	2016-04-11	Whine	Keeva	Mother	0	None	0	closed	Unknown	Active Approach
Augsburg	2016-04-11	Whine	Keeva	Mother	0	None	0	closed	hanging	Active Approach
Augsburg	2016-04-12	Whine	Keeva	Mother	0	None	0	closed	Unknown	Active Approach
Hodenhagen	2012-03-16	Snort	Abasi	Mother	0	None	0	closed	hanging	Active Approach
Hodenhagen	2012-03-19	Snort	Abasi	Mother	0	None	0	closed	hanging	Active Approach
Augsburg	2016-04-13	Threat	Keeva	Other species/Keeper	0	None	0	closed	Unknown	Active Approach
Augsburg	2016-04-13	Threat	Keeva	Other species/Keeper	0	None	0	closed	Unknown	Active Approach
Augsburg	2016-04-13	Threat	Keeva	Other species/Keeper	0	None	0	closed	Unknown	Active Approach
Augsburg	2016-04-13	Threat	Keeva	Other species/Keeper	0	None	0	closed	Unknown	Active Approach
Hodenhagen	2012-03-22	Snort	Abasi	Other Rhinos	0	None	0	closed	90°	Active Approach
Hodenhagen	2012-03-22	Snort	Abasi	Mother	1	None	1	closed	hanging	Active Approach
Augsburg	2016-04-16	Threat	Keeva	Other species/Keeper	0	None	0	closed	Unknown	Active Approach
Hodenhagen	2012-03-23	Snort	Lara	Mother	0	None	0	closed	hanging	Active Approach
Hodenhagen	2012-02-24	Snort	Lara	Other species/Keeper	0	None	1	feeding	Unknown	Active Approach
Augsburg	2016-04-11	Threat	Keeva	Other species/Keeper	0	None	0	Unknown	Unknown	Active Approach
Augsburg	2016-04-11	Threat	Keeva	Other species/Keeper	0	None	0	closed	Unknown	Active Approach
Augsburg	2016-04-11	Threat	Keeva	Other species/Keeper	0	None	0	Unknown	Unknown	Active Approach
Augsburg	2016-04-11	Whine	Keeva	Mother	0	None	0	closed	hanging	Active Approach
Augsburg	2016-04-11	Whine	Keeva	Mother	0	None	0	Unknown	hanging	Active Approach
Augsburg	2016-04-11	Threat	Keeva	Other species/Keeper	0	None	0	closed	hanging	Active Approach
Augsburg	2016-04-12	Threat	Keeva	Other species/Keeper	0	None	0	Unknown	Unknown	Active Approach
Augsburg	2016-04-12	Threat	Keeva	Other species/Keeper	0	None	0	Unknown	Unknown	Active Approach
Augsburg	2016-04-12	Whine	Keeva	Mother	0	None	0	closed	Unknown	Active Approach
Hodenhagen	2012-02-27	Snort	Lara	Other species/Keeper	0	None	0	closed	Unknown	Active Approach
Hodenhagen	2012-03-22	Snort	Lara	Unknown	Unknown	Unknown	>1	closed	90°	Active Approach
Augsburg	2016-04-13	Threat	Keeva	Other species/Keeper	1	None	0	Unknown	Unknown	Active Approach
Augsburg	2016-04-13	Threat	Keeva	Other species/Keeper	0	None	0	Unknown	Unknown	Active Approach
Hodenhagen	2012-03-19	Snort	Abasi	Mother	0	None	0	closed	Unknown	Active Approach
Hodenhagen	2012-03-19	Snort	Abasi	Other Rhinos	0	None	>1	closed	hanging	Active Approach
Dortmund	2014-09-26	Whine	Abebi	Mother	0	None	0	feeding	hanging	Active Approach
Hodenhagen	2012-03-16	Snort	Abasi	Mother	0	None	0	closed	180°	Active Approach
Hodenhagen	2012-03-09	Snort	Lara	Mother	0	None	0	closed	Unknown	Active Approach
Hodenhagen	2012-03-15	Snort	Lara	Mother	0	None	0	closed	Unknown	Active Approach
Dortmund	2014-09-29	Whine	Abebi	Mother	0	None	0	closed	hanging	Active Approach
Hodenhagen	2012-03-16	Snort	Lara	Mother	0	None	0	Unknown	hanging	Active Approach
Hodenhagen	2012-03-16	Snort	Lara	Mother	1	None	1	offen	Unknown	Active Approach
Dortmund	2014-09-29	Whine	Abebi	Mother	Unknown	Unknown	Unknown	Unknown	Unknown	Active Approach
Dortmund	2014-09-29	Whine	Abebi	Mother	Unknown	Unknown	Unknown	Unknown	Unknown	Active Approach
Hodenhagen	2014-06-02	Snort	Dinari	Mother	0	None	0	feeding	hanging	Active Approach
Hodenhagen	2014-06-03	Snort	Tatu	Other species/Keeper	0	None	1	closed	Unknown	Active Approach
Hodenhagen	2014-06-18	Snort	Makena	Mother	1	None	1	closed	hanging	Active Approach
Hodenhagen	2014-06-18	Snort	Makena	Mother	1	None	1	closed	hanging	Active Approach
Hodenhagen	2014-06-18	Snort	Makena	Mother	1	None	1	closed	hanging	Active Approach
Dortmund	2014-10-02	Whine	Abebi	Mother	0	None	0	Unknown	Unknown	Active Approach
Hodenhagen	2014-06-18	Snort	Makena	Mother	0	None	0	Unknown	hanging	Active Approach
Hodenhagen	2014-06-18	Snort	Makena	Mother	0	None	0	Unknown	hanging	Active Approach
Hodenhagen	2014-06-18	Snort	Makena	Mother	0	None	0	Unknown	hanging	Active Approach
Dortmund	2014-10-07	Whine	Abebi	Mother	0	None	0	Unknown	hanging	Active Approach
Dortmund	2014-10-07	Whine	Abebi	Mother	0	None	0	Unknown	hanging	Active Approach
Dortmund	2014-10-07	Whine	Abebi	Mother	0	None	0	Unknown	hanging	Active Approach
Dortmund	2014-10-07	Whine	Abebi	Mother	0	None	0	Unknown	Unknown	Active Approach
Dortmund	2014-10-07	Whine	Abebi	Mother	0	None	0	Unknown	hanging	Active Approach
Dortmund	2014-10-07	Whine	Abebi	Mother	0	None	0	Unknown	hanging	Active Approach
Dortmund	2014-10-07	Whine	Abebi	Mother	0	None	0	closed	Unknown	Active Approach
Dortmund	2014-10-07	Whine	Abebi	Mother	0	None	0	closed	hanging	Active Approach
Dortmund	2014-10-09	Whine	Abebi	Other species/Keeper	0	None	0	Unknown	Unknown	Active Approach
Dortmund	2014-10-16	Whine	Abebi	Mother	0	None	0	closed	hanging	Active Approach
Dortmund	2014-10-16	Whine	Abebi	Other species/Keeper	0	None	0	closed	hanging	Active Approach
Dortmund	2014-10-16	Whine	Abebi	Mother	0	None	0	Unknown	Unknown	Active Approach
Dortmund	2014-10-16	Whine	Abebi	Mother	0	None	0	closed	Unknown	Active Approach
Dortmund	2014-10-16	Whine	Abebi	Mother	0	None	0	closed	hanging	Active Approach
Dortmund	2014-10-17	Pant	Abebi	Other Rhinos	>1	None	0	closed	180°	Active Approach
Dortmund	2014-10-17	Pant	Abebi	Mother	>1	Unknown	>1	closed	hanging	Active Approach
Hodenhagen	2014-06-23	Snort	Dinari	Mother	0	None	0	closed	hanging	Active Approach
Hodenhagen	2014-06-24	Snort	Lara	Other species/Keeper	0	None	1	feeding	Unknown	Active Approach
Hodenhagen	2014-05-30	Snort	Abasi	Other Rhinos	0	None	>1	feeding	90°	Active Approach
Hodenhagen	2012-03-16	Whine	Abasi	Mother	0	None	0	closed	hanging	Active Approach
Hodenhagen	2012-03-16	Pant	Abasi	Mother	1	None	1	Unknown	180°	Active Approach
Hodenhagen	2012-03-19	Whine	Abasi	Mother	0	None	0	closed	hanging	Active Approach
Hodenhagen	2012-03-16	Pant	Abasi	Mother	>1	Unknown	>1	Unknown	180°	Active Approach
Hodenhagen	2012-03-19	Whine	Lara	Mother	0	None	0	closed	90°	Active Approach
Hodenhagen	2012-03-19	Whine	Abasi	Mother	0	None	0	closed	hanging	Active Approach
Hodenhagen	2012-03-19	Whine	Abasi	Mother	0	None	0	feeding	hanging	Active Approach
Hodenhagen	2012-03-19	Whine	Abasi	Mother	0	None	0	feeding	hanging	Active Approach
Hodenhagen	2012-03-19	Whine	Abasi	Mother	0	None	0	feeding	hanging	Active Approach
Hodenhagen	2012-03-19	Whine	Abasi	Mother	0	None	0	closed	hanging	Active Approach
Hodenhagen	2012-03-19	Whine	Abasi	Mother	0	None	0	closed	hanging	Active Approach
Hodenhagen	2012-03-19	Whine	Abasi	Mother	1	None	1	closed	Unknown	Active Approach
Hodenhagen	2012-03-19	Whine	Abasi	Mother	0	None	0	closed	Unknown	Active Approach
Hodenhagen	2012-03-19	Whine	Abasi	Other Rhinos	0	None	>1	closed	hanging	Active Approach
Hodenhagen	2012-03-20	Whine	Abasi	Other Rhinos	0	None	Unknown	closed	180°	Active Approach
Hodenhagen	2012-03-20	Whine	Abasi	Other Rhinos	0	None	>1	closed	180°	Active Approach
Hodenhagen	2012-03-22	Whine	Abasi	Other Rhinos	0	None	0	closed	hanging	Active Approach
Hodenhagen	2012-03-22	Whine	Abasi	Mother	1	Unknown	1	closed	hanging	Active Approach
Hodenhagen	2012-03-22	Whine	Abasi	Mother	0	Behavioural Change	0	Unknown	hanging	Active Approach
Hodenhagen	2012-03-22	Pant	Abasi	Mother	1	None	1	closed	hanging	Active Approach
Hodenhagen	2012-03-22	Whine	Abasi	Mother	0	None	0	closed	hanging	Active Approach
Hodenhagen	2012-03-22	Pant	Abasi	Mother	1	Behavioural Change	1	closed	hanging	Active Approach
Hodenhagen	2012-03-22	Whine	Abasi	Mother	0	None	0	feeding	hanging	Active Approach
Hodenhagen	2012-03-22	Whine	Abasi	Mother	1	None	1	closed	Unknown	Active Approach
Hodenhagen	2012-03-22	Whine	Abasi	Mother	0	None	0	Unknown	hanging	Active Approach
Hodenhagen	2012-03-22	Whine	Abasi	Mother	0	None	0	closed	hanging	Active Approach
Hodenhagen	2012-03-22	Whine	Abasi	Mother	0	None	0	closed	hanging	Active Approach
Hodenhagen	2012-03-23	Whine	Lara	Mother	1	None	1	closed	hanging	Active Approach
Hodenhagen	2012-03-23	Whine	Lara	Mother	0	None	0	closed	hanging	Active Approach
Hodenhagen	2012-03-23	Whine	Lara	Mother	0	None	0	feeding	hanging	Active Approach
Hodenhagen	2012-03-23	Whine	Lara	Mother	0	None	0	feeding	Unknown	Active Approach
Hodenhagen	2012-03-23	Whine	Abasi	Mother	>1	None	>1	closed	90°	Active Approach
Hodenhagen	2012-03-23	Whine	Abasi	Mother	0	None	0	closed	Unknown	Active Approach
Hodenhagen	2012-03-23	Pant	Abasi	Mother	1	None	1	Unknown	Unknown	Active Approach
Hodenhagen	2012-03-23	Pant	Abasi	Other Rhinos	>1	None	>1	Unknown	hanging	Active Approach
Hodenhagen	2012-03-15	Whine	Abasi	Other species/Keeper	1	None	>1	closed	Unknown	Active Approach
Hodenhagen	2012-03-15	Whine	Abasi	Mother	0	None	0	Unknown	90°	Active Approach
Hodenhagen	2012-03-15	Whine	Abasi	Other Rhinos	0	None	1	Unknown	Unknown	Active Approach
Hodenhagen	2012-03-15	Whine	Abasi	Other species/Keeper	1	None	>1	closed	hanging	Active Approach
Hodenhagen	2012-03-15	Whine	Abasi	Other species/Keeper	0	None	>1	closed	Unknown	Active Approach
Hodenhagen	2012-03-15	Whine	Abasi	Other species/Keeper	0	None	>1	closed	Unknown	Active Approach
Hodenhagen	2012-03-15	Whine	Abasi	Mother	0	Unknown	0	Unknown	Unknown	Active Approach
Hodenhagen	2012-03-22	Pant	Lara	Unknown	Unknown	Unknown	>1	closed	180°	Active Approach
Hodenhagen	2012-03-15	Whine	Abasi	Mother	0	Unknown	0	Unknown	Unknown	Active Approach
Hodenhagen	2012-03-15	Whine	Abasi	Mother	0	Unknown	0	Unknown	Unknown	Active Approach
Hodenhagen	2012-03-19	Whine	Abasi	Mother	1	None	1	closed	hanging	Active Approach
Hodenhagen	2012-03-19	Whine	Abasi	Mother	0	None	0	closed	hanging	Active Approach
Hodenhagen	2012-03-19	Whine	Abasi	Mother	0	None	0	closed	hanging	Active Approach
Hodenhagen	2012-03-19	Whine	Abasi	Mother	0	None	0	closed	hanging	Active Approach
Hodenhagen	2012-03-19	Whine	Abasi	Mother	0	None	0	closed	hanging	Active Approach
Hodenhagen	2012-03-19	Whine	Abasi	Mother	0	None	0	closed	hanging	Active Approach
Hodenhagen	2012-03-19	Whine	Abasi	Mother	0	None	0	closed	hanging	Active Approach
Hodenhagen	2012-03-15	Whine	Abasi	Mother	>1	None	>1	Unknown	Unknown	Active Approach
Hodenhagen	2012-03-15	Pant	Abasi	Unknown	Unknown	Unknown	>1	Unknown	Unknown	Active Approach
Hodenhagen	2012-03-22	Pant	Lara	Mother	>1	None	>1	closed	180°	Active Approach
Hodenhagen	2014-06-02	Whine	Tatu	Mother	0	None	0	Unknown	Unknown	Active Approach
Hodenhagen	2014-06-02	Whine	Tatu	Mother	0	None	0	closed	hanging	Active Approach
Hodenhagen	2014-06-03	Whine	Dinari	Mother	>1	None	>1	Unknown	Unknown	Active Approach
Hodenhagen	2014-06-05	Threat	Tatu	Other species/Keeper	>1	Behavioural Change	>1	Unknown	hanging	Active Approach
Hodenhagen	2014-06-06	Pant	Dinari	Mother	Unknown	Behavioural Change	Unknown	Unknown	Unknown	Active Approach
Hodenhagen	2014-06-10	Whine	Dinari	Mother	>1	None	>1	Unknown	Unknown	Active Approach
Hodenhagen	2014-06-10	Whine	Dinari	Mother	1	None	1	closed	hanging	Active Approach
Hodenhagen	2014-06-10	Whine	Dinari	Mother	>1	Unknown	>1	closed	180°	Active Approach
Hodenhagen	2014-06-10	Whine	Dinari	Mother	>1	Unknown	>1	closed	180°	Active Approach
Hodenhagen	2014-06-10	Whine	Dinari	Mother	>1	Unknown	>1	closed	180°	Active Approach
Hodenhagen	2014-06-10	Whine	Dinari	Mother	>1	Unknown	>1	closed	180°	Active Approach
Hodenhagen	2014-06-10	Pant	Makena	Mother	0	None	0	closed	hanging	Active Approach
Hodenhagen	2014-06-10	Pant	Makena	Unknown	Unknown	Unknown	>1	Unknown	Unknown	Active Approach
Hodenhagen	2014-06-16	Whine	Dinari	Mother	0	None	0	closed	Unknown	Active Approach
Hodenhagen	2014-06-18	Whine	Dinari	Mother	0	None	0	feeding	180°	Active Approach
Hodenhagen	2014-06-18	Whine	Dinari	Mother	1	None	1	closed	hanging	Active Approach
Hodenhagen	2014-06-18	Whine	Dinari	Mother	1	None	1	Unknown	Unknown	Active Approach
Hodenhagen	2014-06-18	Whine	Tatu	Mother	0	None	0	closed	hanging	Active Approach
Hodenhagen	2014-06-18	Whine	Tatu	Mother	0	None	0	closed	hanging	Active Approach
Hodenhagen	2014-06-18	Whine	Tatu	Mother	0	None	0	closed	hanging	Active Approach
Hodenhagen	2014-06-18	Whine	Tatu	Mother	0	None	0	feeding	hanging	Active Approach
Hodenhagen	2014-06-23	Whine	Dinari	Mother	0	None	0	closed	hanging	Active Approach
Hodenhagen	2014-06-23	Whine	Dinari	Mother	0	None	0	closed	hanging	Active Approach
Hodenhagen	2014-06-23	Whine	Dinari	Mother	0	None	0	closed	hanging	Active Approach
Hodenhagen	2014-06-24	Whine	Tatu	Mother	0	None	0	feeding	Unknown	Active Approach
Hodenhagen	2014-06-24	Whine	Tatu	Unknown	Unknown	Unknown	0	feeding	Unknown	Active Approach
Hodenhagen	2014-06-11	Pant	Abasi	Other Rhinos	>1	None	>1	Unknown	hanging	Active Approach
Hodenhagen	2014-06-11	Pant	Lara	Other Rhinos	>1	Behavioural Change	>1	closed	Unknown	Active Approach
Hodenhagen	2014-06-18	Pant	Abasi	Mother	1	Behavioural Change	1	closed	hanging	Active Approach
Hodenhagen	2014-06-24	Pant	Abasi	Unknown	Unknown	Unknown	>1	closed	Unknown	Active Approach
Hodenhagen	2014-06-04	Pant	Abasi	Other Rhinos	>1	Unknown	>1	closed	hanging	Active Approach
Hodenhagen	2014-06-04	Pant	Abasi	Other Rhinos	>1	Unknown	>1	closed	hanging	Active Approach
Hodenhagen	2014-06-05	Pant	Abasi	Other Rhinos	>1	Unknown	>1	feeding	hanging	Active Approach
Hodenhagen	2014-06-05	Pant	Abasi	Other Rhinos	>1	Unknown	>1	Unknown	Unknown	Active Approach
Hodenhagen	2014-06-05	Pant	Abasi	Other Rhinos	>1	None	Unknown	Unknown	Unknown	Active Approach
Hodenhagen	2014-06-17	Pant	Abasi	Other Rhinos	>1	Unknown	>1	closed	180°	Active Approach
Hodenhagen	2014-06-05	Threat	Lara	Other Rhinos	0	Behavioural Change	>1	feeding	hanging	Active Approach
Hodenhagen	2015-05-04	Pant	Lara	Unknown	Unknown	Unknown	>1	closed	hanging	Active Approach
Dortmund	2014-10-01	Whine	Abebi	Other species/Keeper	0	None	>1	closed	Unknown	Active Approach
Hodenhagen	2012-03-22	Whine	Abasi	Mother	0	None	0	feeding	hanging	Active Approach
Hodenhagen	2012-03-22	Whine	Abasi	Mother	>1	None	>1	closed	hanging	Active Approach
Hodenhagen	2015-05-12	Pant	Makena	Mother	0	None	0	closed	hanging	Active Approach
Augsburg	2016-04-11	Whine	Keeva	Mother	0	Unknown	0	closed	Unknown	Comfort behaviour
Dortmund	2014-09-29	Whine	Abebi	Mother	0	None	0	closed	hanging	Comfort behaviour
Augsburg	2016-04-15	Snort	Keeva	Mother	0	None	0	closed	hanging	Comfort behaviour
Augsburg	2016-04-14	Snort	Keeva	Mother	0	None	0	closed	Unknown	Comfort behaviour
Hodenhagen	2014-06-02	Snort	Tatu	Mother	0	None	0	Unknown	hanging	Comfort behaviour
Hodenhagen	2014-06-10	Snort	Makena	Mother	0	None	0	closed	Unknown	Comfort behaviour
Hodenhagen	2014-06-18	Snort	Makena	Mother	0	None	0	closed	Unknown	Comfort behaviour
Hodenhagen	2014-06-23	Snort	Dinari	Unknown	Unknown	Unknown	0	Unknown	Unknown	Comfort behaviour
Hodenhagen	2014-06-23	Snort	Dinari	Unknown	Unknown	Unknown	0	offen	Unknown	Comfort behaviour
Hodenhagen	2014-06-06	Snort	Lara	Other Rhinos	0	None	>1	Unknown	Unknown	Comfort behaviour
Hodenhagen	2015-05-12	Snort	Dinari	Unknown	Unknown	Unknown	>1	closed	hanging	Comfort behaviour
Hodenhagen	2015-04-09	Snort	Tatu	Mother	0	None	0	Unknown	180°	Comfort behaviour
Hodenhagen	2015-05-05	Snort	Lara	Unknown	Unknown	Unknown	>1	closed	Unknown	Defecation & Urination
Hodenhagen	2015-04-10	Snort	Makena	Unknown	Unknown	Unknown	>1	closed	180°	Defecation & Urination
Hodenhagen	2012-03-22	Whine	Abasi	Mother	0	None	0	feeding	hanging	Feeding
Hodenhagen	2012-03-22	Whine	Abasi	Mother	0	None	0	feeding	hanging	Feeding
Hodenhagen	2012-03-22	Whine	Abasi	Mother	0	None	0	feeding	hanging	Feeding
Dortmund	2014-09-27	Snort	Abebi	Unknown	Unknown	Unknown	0	feeding	hanging	Feeding
Dortmund	2014-09-27	Snort	Abebi	Unknown	Unknown	Unknown	0	feeding	Unknown	Feeding
Dortmund	2014-09-30	Snort	Abebi	Mother	0	None	0	feeding	hanging	Feeding
Dortmund	2014-10-01	Snort	Abebi	Mother	0	None	0	feeding	Unknown	Feeding
Dortmund	2014-10-01	Snort	Abebi	Unknown	Unknown	Unknown	0	feeding	Unknown	Feeding
Dortmund	2014-10-02	Snort	Abebi	Mother	0	None	0	feeding	Unknown	Feeding
Dortmund	2014-10-02	Snort	Abebi	Mother	0	None	0	feeding	Unknown	Feeding
Dortmund	2014-10-02	Snort	Abebi	Mother	0	None	0	feeding	hanging	Feeding
Hodenhagen	2012-03-22	Snort	Abasi	Mother	0	None	0	feeding	hanging	Feeding
Hodenhagen	2012-03-22	Snort	Abasi	Mother	0	None	0	feeding	hanging	Feeding
Hodenhagen	2012-02-24	Snort	Lara	Mother	0	None	0	feeding	hanging	Feeding
Hodenhagen	2012-03-22	Snort	Lara	Mother	1	None	1	feeding	hanging	Feeding
Hodenhagen	2012-03-22	Snort	Lara	Mother	0	None	0	feeding	hanging	Feeding
Hodenhagen	2012-03-22	Snort	Lara	Mother	0	None	0	feeding	hanging	Feeding
Hodenhagen	2012-03-22	Snort	Lara	Mother	0	None	0	feeding	hanging	Feeding
Hodenhagen	2012-03-22	Snort	Abasi	Mother	0	None	0	feeding	90°	Feeding
Hodenhagen	2014-05-30	Snort	Dinari	Mother	0	None	0	feeding	Unknown	Feeding
Hodenhagen	2014-05-30	Snort	Makena	Mother	0	None	0	feeding	hanging	Feeding
Hodenhagen	2014-06-05	Snort	Dinari	Mother	0	None	0	feeding	hanging	Feeding
Hodenhagen	2014-06-06	Snort	Tatu	Mother	0	None	0	feeding	Unknown	Feeding
Hodenhagen	2014-06-06	Snort	Makena	Mother	0	None	0	offen	hanging	Feeding
Hodenhagen	2014-06-06	Snort	Makena	Mother	0	None	0	feeding	hanging	Feeding
Hodenhagen	2014-06-11	Snort	Tatu	Mother	0	None	0	feeding	Unknown	Feeding
Hodenhagen	2014-06-23	Snort	Tatu	Mother	0	None	0	Unknown	Unknown	Feeding
Hodenhagen	2014-06-23	Snort	Tatu	Mother	0	None	0	Unknown	Unknown	Feeding
Hodenhagen	2014-06-24	Snort	Tatu	Mother	1	None	1	feeding	Unknown	Feeding
Hodenhagen	2014-06-25	Snort	Makena	Unknown	Unknown	Unknown	0	Unknown	hanging	Feeding
Hodenhagen	2014-06-25	Snort	Makena	Unknown	Unknown	Unknown	Unknown	Unknown	Unknown	Feeding
Hodenhagen	2014-06-10	Snort	Lara	Unknown	Unknown	Unknown	>1	feeding	Unknown	Feeding
Hodenhagen	2014-06-16	Snort	Lara	Other Rhinos	0	None	>1	feeding	Unknown	Feeding
Hodenhagen	2014-06-17	Snort	Abasi	Other Rhinos	0	None	>1	feeding	hanging	Feeding
Hodenhagen	2014-06-17	Snort	Abasi	Other Rhinos	0	None	>1	feeding	hanging	Feeding
Hodenhagen	2014-06-17	Snort	Abasi	Unknown	Unknown	Unknown	>1	feeding	Unknown	Feeding
Hodenhagen	2014-06-17	Snort	Abasi	Other Rhinos	0	None	>1	feeding	90°	Feeding
Hodenhagen	2014-06-17	Snort	Abasi	Other Rhinos	0	None	>1	feeding	90°	Feeding
Hodenhagen	2014-06-23	Snort	Abasi	Unknown	Unknown	Unknown	>1	feeding	Unknown	Feeding
Hodenhagen	2014-06-23	Snort	Lara	Other Rhinos	0	None	>1	feeding	hanging	Feeding
Hodenhagen	2014-05-30	Snort	Abasi	Unknown	Unknown	Unknown	>1	feeding	hanging	Feeding
Hodenhagen	2014-05-30	Snort	Abasi	Unknown	Unknown	Unknown	>1	feeding	hanging	Feeding
Hodenhagen	2014-05-30	Snort	Abasi	Unknown	Unknown	Unknown	>1	feeding	hanging	Feeding
Hodenhagen	2014-06-02	Snort	Abasi	Unknown	Unknown	Unknown	>1	feeding	hanging	Feeding
Hodenhagen	2014-06-03	Snort	Abasi	Other Rhinos	0	None	>1	feeding	hanging	Feeding
Hodenhagen	2014-06-04	Snort	Abasi	Other Rhinos	1	Unknown	>1	feeding	Unknown	Feeding
Hodenhagen	2014-06-05	Snort	Abasi	Other Rhinos	0	None	>1	feeding	hanging	Feeding
Hodenhagen	2014-06-05	Snort	Abasi	Other Rhinos	0	None	>1	feeding	hanging	Feeding
Hodenhagen	2014-06-03	Snort	Lara	Unknown	Unknown	Unknown	>1	feeding	hanging	Feeding
Hodenhagen	2014-06-05	Snort	Lara	Other Rhinos	1	None	>1	feeding	hanging	Feeding
Hodenhagen	2014-06-05	Snort	Lara	Unknown	Unknown	Unknown	>1	feeding	hanging	Feeding
Hodenhagen	2014-06-18	Snort	Lara	Other Rhinos	0	None	>1	feeding	hanging	Feeding
Hodenhagen	2015-05-07	Snort	Abasi	Other Rhinos	0	None	>1	feeding	Unknown	Feeding
Hodenhagen	2014-06-02	Whine	Dinari	Mother	0	None	0	feeding	Unknown	Feeding
Hodenhagen	2015-04-09	Snort	Abasi	Other Rhinos	0	None	>1	feeding	Unknown	Feeding
Hodenhagen	2014-06-02	Whine	Dinari	Mother	0	None	0	feeding	Unknown	Feeding
Hodenhagen	2015-05-05	Snort	Dinari	Mother	0	None	0	feeding	hanging	Feeding
Hodenhagen	2015-05-05	Snort	Dinari	Mother	0	None	0	feeding	Unknown	Feeding
Hodenhagen	2015-05-05	Snort	Dinari	Mother	0	None	0	feeding	Unknown	Feeding
Hodenhagen	2015-05-05	Snort	Dinari	Mother	0	None	0	feeding	Unknown	Feeding
Hodenhagen	2015-05-05	Snort	Dinari	Mother	0	None	0	feeding	Unknown	Feeding
Hodenhagen	2014-06-05	Whine	Dinari	Mother	1	None	1	feeding	Unknown	Feeding
Hodenhagen	2014-06-05	Whine	Dinari	Mother	0	None	0	feeding	Unknown	Feeding
Hodenhagen	2015-05-05	Snort	Dinari	Mother	0	None	0	feeding	Unknown	Feeding
Hodenhagen	2015-05-05	Snort	Dinari	Mother	0	None	0	feeding	Unknown	Feeding
Hodenhagen	2015-05-05	Snort	Dinari	Mother	0	None	0	feeding	hanging	Feeding
Hodenhagen	2015-05-05	Snort	Dinari	Mother	1	None	1	feeding	hanging	Feeding
Hodenhagen	2015-05-05	Snort	Dinari	Mother	>1	None	>1	feeding	hanging	Feeding
Hodenhagen	2015-05-07	Snort	Dinari	Unknown	Unknown	Unknown	>1	feeding	hanging	Feeding
Hodenhagen	2015-05-11	Snort	Dinari	Unknown	Unknown	Unknown	>1	feeding	hanging	Feeding
Hodenhagen	2015-04-16	Snort	Tatu	Mother	0	None	0	feeding	hanging	Feeding
Hodenhagen	2015-04-17	Snort	Tatu	Unknown	Unknown	Unknown	>1	feeding	hanging	Feeding
Hodenhagen	2015-04-17	Snort	Tatu	Mother	0	None	0	feeding	Unknown	Feeding
Hodenhagen	2015-04-17	Snort	Tatu	Mother	0	Unknown	0	feeding	Unknown	Feeding
Hodenhagen	2015-05-11	Snort	Tatu	Unknown	Unknown	Unknown	>1	feeding	hanging	Feeding
Hodenhagen	2014-06-18	Whine	Dinari	Mother	0	None	0	feeding	hanging	Feeding
Hodenhagen	2014-06-18	Whine	Tatu	Unknown	Unknown	Unknown	0	feeding	Unknown	Feeding
Hodenhagen	2014-06-18	Whine	Tatu	Unknown	Unknown	Unknown	0	feeding	hanging	Feeding
Hodenhagen	2014-06-18	Whine	Tatu	Mother	0	None	0	feeding	hanging	Feeding
Hodenhagen	2014-06-18	Whine	Tatu	Mother	0	None	0	feeding	hanging	Feeding
Hodenhagen	2014-06-18	Whine	Tatu	Mother	0	None	0	feeding	hanging	Feeding
Hodenhagen	2014-06-18	Whine	Tatu	Mother	0	None	0	feeding	hanging	Feeding
Hodenhagen	2014-06-18	Whine	Tatu	Mother	0	None	0	feeding	hanging	Feeding
Hodenhagen	2014-06-18	Whine	Tatu	Mother	0	None	0	feeding	hanging	Feeding
Hodenhagen	2014-06-18	Whine	Tatu	Mother	0	None	0	feeding	hanging	Feeding
Hodenhagen	2014-06-18	Whine	Tatu	Mother	0	None	0	feeding	hanging	Feeding
Hodenhagen	2014-06-18	Whine	Tatu	Mother	0	None	0	feeding	hanging	Feeding
Hodenhagen	2014-06-18	Whine	Tatu	Mother	0	None	0	feeding	90°	Feeding
Hodenhagen	2012-03-22	Whine	Abasi	Mother	0	None	0	feeding	hanging	Feeding
Dortmund	2014-09-29	Whine	Abebi	Mother	>1	None	>1	closed	hanging	Isolation
Dortmund	2014-09-30	Whine	Abebi	Mother	0	Behavioural Change	0	Unknown	Unknown	Isolation
Hodenhagen	2012-03-16	Whine	Abasi	Mother	>1	Unknown	>1	Unknown	hanging	Isolation
Hodenhagen	2012-03-16	Whine	Abasi	Mother	>1	Unknown	>1	Unknown	180°	Isolation
Hodenhagen	2012-03-16	Whine	Abasi	Mother	>1	Unknown	>1	Unknown	hanging	Isolation
Hodenhagen	2012-03-16	Whine	Abasi	Mother	>1	Unknown	>1	closed	hanging	Isolation
Hodenhagen	2012-03-16	Whine	Abasi	Mother	>1	Unknown	>1	closed	hanging	Isolation
Hodenhagen	2012-03-16	Pant	Abasi	Mother	>1	Behavioural Change	>1	Unknown	Unknown	Isolation
Hodenhagen	2012-03-16	Pant	Abasi	Mother	>1	Behavioural Change	>1	Unknown	Unknown	Isolation
Hodenhagen	2012-03-16	Whine	Abasi	Mother	>1	Unknown	>1	Unknown	hanging	Isolation
Hodenhagen	2012-03-16	Pant	Abasi	Mother	>1	Unknown	>1	Unknown	180°	Isolation
Hodenhagen	2012-03-16	Whine	Abasi	Mother	>1	Unknown	>1	Unknown	hanging	Isolation
Hodenhagen	2012-03-16	Whine	Abasi	Mother	>1	Unknown	>1	Unknown	hanging	Isolation
Hodenhagen	2012-03-16	Whine	Abasi	Mother	>1	Unknown	>1	Unknown	hanging	Isolation
Hodenhagen	2012-03-16	Whine	Abasi	Mother	>1	Unknown	>1	closed	hanging	Isolation
Hodenhagen	2012-03-16	Whine	Abasi	Mother	>1	Unknown	>1	closed	hanging	Isolation
Hodenhagen	2012-03-16	Whine	Abasi	Mother	>1	Unknown	>1	closed	hanging	Isolation
Hodenhagen	2012-03-16	Whine	Abasi	Mother	0	Behavioural Change	0	closed	hanging	Isolation
Hodenhagen	2012-03-16	Pant	Abasi	Mother	>1	Behavioural Change	>1	closed	180°	Isolation
Hodenhagen	2012-03-16	Pant	Abasi	Mother	>1	Unknown	>1	closed	hanging	Isolation
Hodenhagen	2012-03-20	Whine	Abasi	Mother	1	None	1	Unknown	Unknown	Isolation
Hodenhagen	2012-03-20	Whine	Abasi	Mother	>1	None	>1	Unknown	Unknown	Isolation
Hodenhagen	2012-03-22	Whine	Abasi	Mother	>1	Unknown	>1	closed	hanging	Isolation
Hodenhagen	2012-03-22	Whine	Abasi	Unknown	Unknown	Unknown	>1	closed	hanging	Isolation
Hodenhagen	2012-03-23	Whine	Abasi	Mother	>1	None	>1	Unknown	180°	Isolation
Hodenhagen	2012-03-23	Whine	Abasi	Mother	0	None	0	Unknown	hanging	Isolation
Hodenhagen	2012-03-23	Pant	Abasi	Mother	>1	None	>1	Unknown	180°	Isolation
Hodenhagen	2014-06-02	Whine	Dinari	Mother	0	None	0	closed	90°	Isolation
Hodenhagen	2014-06-02	Whine	Dinari	Mother	1	None	1	closed	90°	Isolation
Hodenhagen	2014-06-02	Whine	Tatu	Mother	1	None	1	closed	Unknown	Isolation
Hodenhagen	2014-06-02	Whine	Tatu	Mother	1	None	1	closed	Unknown	Isolation
Hodenhagen	2014-06-06	Pant	Dinari	Mother	>1	Behavioural Change	>1	Unknown	Unknown	Isolation
Hodenhagen	2014-06-06	Whine	Dinari	Unknown	Unknown	Unknown	>1	closed	hanging	Isolation
Hodenhagen	2014-06-06	Whine	Dinari	Unknown	Unknown	Unknown	>1	closed	hanging	Isolation
Hodenhagen	2014-06-06	Whine	Dinari	Unknown	Unknown	Unknown	>1	closed	hanging	Isolation
Hodenhagen	2014-06-06	Whine	Dinari	Unknown	Unknown	Unknown	>1	closed	hanging	Isolation
Hodenhagen	2014-06-06	Whine	Dinari	Unknown	Unknown	Unknown	>1	closed	hanging	Isolation
Hodenhagen	2014-06-06	Whine	Dinari	Unknown	Unknown	Unknown	>1	closed	hanging	Isolation
Hodenhagen	2012-03-16	Snort	Abasi	Mother	1	None	1	Unknown	Unknown	Isolation
Hodenhagen	2014-06-10	Whine	Dinari	Mother	>1	None	>1	closed	hanging	Isolation
Hodenhagen	2014-06-23	Whine	Dinari	Mother	0	None	0	Unknown	Unknown	Isolation
Hodenhagen	2014-06-23	Whine	Dinari	Mother	>1	Unknown	>1	Unknown	Unknown	Isolation
Augsburg	2016-04-09	Whine	Keeva	Mother	0	None	0	closed	Unknown	Locomotion
Augsburg	2016-04-09	Whine	Keeva	Mother	0	None	0	closed	hanging	Locomotion
Augsburg	2016-04-11	Whine	Keeva	Mother	0	None	0	closed	hanging	Locomotion
Augsburg	2016-04-11	Whine	Keeva	Mother	0	None	0	closed	hanging	Locomotion
Augsburg	2016-04-11	Whine	Keeva	Mother	0	None	0	closed	Unknown	Locomotion
Augsburg	2016-04-11	Whine	Keeva	Mother	0	None	0	Unknown	90°	Locomotion
Augsburg	2016-04-11	Whine	Keeva	Mother	0	None	0	closed	hanging	Locomotion
Augsburg	2016-04-12	Whine	Keeva	Mother	0	None	0	closed	Unknown	Locomotion
Augsburg	2016-04-12	Whine	Keeva	Mother	0	None	0	closed	Unknown	Locomotion
Augsburg	2016-04-11	Whine	Keeva	Mother	0	None	0	closed	Unknown	Locomotion
Augsburg	2016-04-11	Whine	Keeva	Mother	0	None	0	closed	hanging	Locomotion
Augsburg	2016-04-11	Whine	Keeva	Mother	0	None	0	Unknown	Unknown	Locomotion
Augsburg	2016-04-12	Threat	Keeva	Unknown	Unknown	Unknown	0	closed	hanging	Locomotion
Augsburg	2016-04-13	Whine	Keeva	Mother	0	None	0	closed	Unknown	Locomotion
Dortmund	2014-09-29	Whine	Abebi	Mother	0	None	0	Unknown	hanging	Locomotion
Dortmund	2014-09-29	Whine	Abebi	Mother	0	None	0	Unknown	Unknown	Locomotion
Dortmund	2014-09-29	Whine	Abebi	Mother	0	None	0	closed	Unknown	Locomotion
Dortmund	2014-09-29	Whine	Abebi	Mother	0	None	0	closed	Unknown	Locomotion
Dortmund	2014-09-29	Whine	Abebi	Mother	0	None	0	closed	hanging	Locomotion
Dortmund	2014-09-30	Whine	Abebi	Mother	0	None	0	closed	hanging	Locomotion
Dortmund	2014-10-07	Whine	Abebi	Mother	0	None	0	closed	Unknown	Locomotion
Hodenhagen	2012-03-19	Whine	Abasi	Mother	0	None	0	closed	180°	Locomotion
Hodenhagen	2012-03-19	Whine	Abasi	Mother	0	None	0	closed	180°	Locomotion
Hodenhagen	2012-03-19	Whine	Abasi	Mother	0	None	0	closed	hanging	Locomotion
Hodenhagen	2012-03-19	Whine	Abasi	Mother	0	None	0	closed	hanging	Locomotion
Hodenhagen	2012-03-19	Whine	Abasi	Mother	0	None	0	closed	hanging	Locomotion
Hodenhagen	2012-03-19	Whine	Abasi	Mother	0	None	0	closed	hanging	Locomotion
Hodenhagen	2012-03-19	Whine	Abasi	Unknown	Unknown	Unknown	0	Unknown	hanging	Locomotion
Hodenhagen	2012-03-19	Whine	Abasi	Mother	0	None	0	closed	hanging	Locomotion
Hodenhagen	2012-03-19	Whine	Abasi	Other Rhinos	0	None	>1	closed	90°	Locomotion
Hodenhagen	2012-03-20	Whine	Abasi	Mother	0	None	0	closed	hanging	Locomotion
Hodenhagen	2012-03-22	Whine	Abasi	Mother	0	None	0	closed	Unknown	Locomotion
Hodenhagen	2012-03-23	Whine	Lara	Mother	0	Unknown	0	feeding	hanging	Locomotion
Hodenhagen	2012-03-23	Whine	Abasi	Mother	0	None	0	Unknown	hanging	Locomotion
Hodenhagen	2012-03-05	Whine	Lara	Mother	0	None	0	closed	hanging	Locomotion
Hodenhagen	2012-03-15	Whine	Abasi	Mother	0	None	0	Unknown	hanging	Locomotion
Hodenhagen	2012-03-19	Whine	Abasi	Mother	0	None	0	closed	hanging	Locomotion
Hodenhagen	2012-03-19	Whine	Abasi	Mother	0	None	0	closed	hanging	Locomotion
Hodenhagen	2014-06-02	Whine	Dinari	Mother	0	None	0	feeding	hanging	Locomotion
Hodenhagen	2014-06-11	Whine	Dinari	Mother	0	None	0	feeding	Unknown	Locomotion
Augsburg	2016-04-09	Snort	Keeva	Mother	0	None	0	Unknown	Unknown	Locomotion
Augsburg	2016-04-12	Snort	Keeva	Mother	0	None	0	closed	Unknown	Locomotion
Dortmund	2014-09-28	Snort	Abebi	Mother	0	None	0	closed	Unknown	Locomotion
Hodenhagen	2014-06-23	Whine	Dinari	Mother	0	None	0	closed	180°	Locomotion
Hodenhagen	2014-06-23	Whine	Dinari	Mother	0	None	0	closed	180°	Locomotion
Hodenhagen	2012-03-16	Snort	Abasi	Mother	0	None	0	closed	Unknown	Locomotion
Hodenhagen	2012-03-19	Snort	Lara	Mother	0	None	0	closed	Unknown	Locomotion
Hodenhagen	2012-03-23	Snort	Lara	Mother	0	None	0	closed	hanging	Locomotion
Hodenhagen	2012-03-16	Snort	Lara	Mother	0	None	0	closed	Unknown	Locomotion
Hodenhagen	2012-03-19	Snort	Abasi	Mother	0	None	0	closed	90°	Locomotion
Hodenhagen	2012-03-15	Snort	Lara	Mother	0	None	0	Unknown	Unknown	Locomotion
Hodenhagen	2012-03-19	Snort	Lara	Mother	0	None	0	closed	Unknown	Locomotion
Hodenhagen	2014-05-30	Snort	Makena	Mother	0	None	0	Unknown	hanging	Locomotion
Hodenhagen	2014-06-02	Snort	Tatu	Mother	0	None	0	closed	Unknown	Locomotion
Hodenhagen	2014-06-03	Snort	Tatu	Other species/Keeper	0	None	0	Unknown	90°	Locomotion
Hodenhagen	2014-06-04	Snort	Makena	Mother	0	None	0	closed	Unknown	Locomotion
Hodenhagen	2014-06-04	Snort	Makena	Mother	0	None	0	closed	hanging	Locomotion
Hodenhagen	2014-06-05	Snort	Dinari	Mother	0	None	0	offen	Unknown	Locomotion
Hodenhagen	2014-06-05	Snort	Tatu	Mother	0	None	0	Unknown	hanging	Locomotion
Hodenhagen	2014-06-06	Snort	Tatu	Unknown	Unknown	Unknown	0	Unknown	Unknown	Locomotion
Hodenhagen	2014-06-10	Snort	Dinari	Unknown	Unknown	Unknown	0	closed	hanging	Locomotion
Hodenhagen	2014-06-23	Snort	Dinari	Unknown	Unknown	Unknown	0	offen	Unknown	Locomotion
Hodenhagen	2014-06-23	Snort	Dinari	Unknown	Unknown	Unknown	0	offen	Unknown	Locomotion
Hodenhagen	2014-06-25	Snort	Dinari	Unknown	Unknown	Unknown	0	closed	hanging	Locomotion
Hodenhagen	2014-06-25	Snort	Dinari	Unknown	Unknown	Unknown	0	Unknown	Unknown	Locomotion
Hodenhagen	2014-06-11	Snort	Abasi	Unknown	Unknown	Unknown	1	closed	Unknown	Locomotion
Hodenhagen	2014-06-02	Snort	Abasi	Other Rhinos	0	None	>1	Unknown	hanging	Locomotion
Hodenhagen	2014-06-03	Snort	Abasi	Unknown	Unknown	Unknown	>1	closed	Unknown	Locomotion
Hodenhagen	2014-06-03	Snort	Abasi	Unknown	Unknown	Unknown	>1	closed	Unknown	Locomotion
Hodenhagen	2014-06-06	Snort	Abasi	Other Rhinos	0	None	>1	closed	Unknown	Locomotion
Hodenhagen	2014-06-18	Snort	Lara	Other Rhinos	1	None	>1	feeding	hanging	Locomotion
Hodenhagen	2014-06-25	Snort	Lara	Unknown	Unknown	Unknown	>1	closed	Unknown	Locomotion
Hodenhagen	2015-05-05	Snort	Lara	Unknown	Unknown	Unknown	>1	Unknown	hanging	Locomotion
Hodenhagen	2015-05-04	Snort	Dinari	Unknown	Unknown	Unknown	>1	feeding	hanging	Locomotion
Hodenhagen	2015-05-11	Snort	Dinari	Unknown	Unknown	Unknown	>1	closed	Unknown	Locomotion
Hodenhagen	2015-04-15	Snort	Tatu	Mother	0	None	0	feeding	hanging	Locomotion
Hodenhagen	2015-05-11	Snort	Tatu	Mother	>1	None	>1	feeding	hanging	Locomotion
Hodenhagen	2014-06-11	Pant	Abasi	Unknown	Unknown	Unknown	>1	closed	180°	Locomotion
Hodenhagen	2012-03-19	Whine	Abasi	Mother	0	None	0	closed	hanging	Locomotion
Hodenhagen	2012-03-19	Whine	Abasi	Unknown	Unknown	Unknown	0	closed	hanging	Locomotion
Dortmund	2014-09-29	Whine	Abebi	Mother	0	None	0	closed	hanging	Manipulation
Dortmund	2014-09-29	Whine	Abebi	Mother	0	None	0	closed	hanging	Manipulation
Hodenhagen	2015-04-10	Snort	Lara	Other Rhinos	0	None	>1	closed	hanging	Manipulation
Hodenhagen	2012-03-16	Snort	Abasi	Mother	0	None	0	closed	90°	Manipulation
Hodenhagen	2014-06-10	Snort	Abasi	Unknown	Unknown	Unknown	>1	feeding	hanging	Manipulation
Augsburg	2016-04-14	Threat	Keeva	Other species/Keeper	0	None	0	Unknown	Unknown	Passive Approach
Augsburg	2016-04-16	Threat	Keeva	Other species/Keeper	0	None	0	closed	Unknown	Passive Approach
Dortmund	2014-09-29	Threat	Abebi	Other Rhinos	1	Unknown	1	closed	hanging	Passive Approach
Hodenhagen	2012-03-20	Threat	Lara	Other Rhinos	0	Behavioural Change	0	Unknown	hanging	Passive Approach
Hodenhagen	2012-03-15	Threat	Lara	Other Rhinos	0	None	>1	Unknown	Unknown	Passive Approach
Hodenhagen	2014-05-30	Threat	Dinari	Other Rhinos	Unknown	Unknown	Unknown	Unknown	Unknown	Passive Approach
Hodenhagen	2014-06-17	Whine	Dinari	Mother	0	None	0	closed	hanging	Passive Approach
Hodenhagen	2014-06-11	Threat	Makena	Other Rhinos	0	Behavioural Change	0	Unknown	hanging	Passive Approach
Hodenhagen	2014-06-23	Whine	Dinari	Mother	0	None	0	closed	180°	Passive Approach
Hodenhagen	2014-06-23	Whine	Dinari	Mother	0	None	0	closed	180°	Passive Approach
Hodenhagen	2014-06-25	Threat	Dinari	Other Rhinos	0	None	0	suckling	Unknown	Passive Approach
Hodenhagen	2014-06-18	Threat	Lara	Mother	0	None	0	closed	Unknown	Passive Approach
Hodenhagen	2014-06-18	Threat	Lara	Mother	0	None	0	closed	Unknown	Passive Approach
Hodenhagen	2014-06-18	Threat	Lara	Other Rhinos	0	None	0	closed	Unknown	Passive Approach
Hodenhagen	2014-06-18	Threat	Lara	Other Rhinos	0	Behavioural Change	0	closed	Unknown	Passive Approach
Hodenhagen	2014-06-24	Threat	Lara	Other Rhinos	0	Behavioural Change	>1	closed	Unknown	Passive Approach
Hodenhagen	2014-06-02	Threat	Lara	Other Rhinos	0	Behavioural Change	>1	feeding	hanging	Passive Approach
Hodenhagen	2014-06-02	Threat	Lara	Other Rhinos	0	Behavioural Change	>1	feeding	hanging	Passive Approach
Hodenhagen	2014-06-05	Threat	Lara	Other Rhinos	0	Behavioural Change	>1	feeding	hanging	Passive Approach
Hodenhagen	2014-06-05	Threat	Lara	Other Rhinos	>1	None	>1	feeding	hanging	Passive Approach
Hodenhagen	2014-06-05	Threat	Lara	Other Rhinos	0	None	>1	feeding	hanging	Passive Approach
Hodenhagen	2014-06-24	Snort	Lara	Other Rhinos	0	None	1	feeding	hanging	Passive Approach
Hodenhagen	2015-04-09	Threat	Makena	Other Rhinos	0	None	>1	Unknown	Unknown	Passive Approach
Hodenhagen	2015-04-16	Threat	Makena	Other Rhinos	0	Behavioural Change	0	feeding	180°	Passive Approach
Augsburg	2016-04-12	Whine	Keeva	Mother	0	None	0	closed	Unknown	Resting
Augsburg	2016-04-12	Whine	Keeva	Mother	0	None	0	Unknown	Unknown	Resting
Augsburg	2016-04-12	Whine	Keeva	Mother	0	None	0	Unknown	Unknown	Resting
Augsburg	2016-04-12	Whine	Keeva	Mother	0	None	0	Unknown	Unknown	Resting
Augsburg	2016-04-12	Whine	Keeva	Mother	0	None	0	Unknown	Unknown	Resting
Augsburg	2016-04-12	Whine	Keeva	Mother	0	None	0	Unknown	Unknown	Resting
Augsburg	2016-04-12	Whine	Keeva	Mother	0	None	0	Unknown	Unknown	Resting
Augsburg	2016-04-12	Whine	Keeva	Mother	0	None	0	Unknown	Unknown	Resting
Augsburg	2016-04-12	Whine	Keeva	Mother	0	None	0	Unknown	Unknown	Resting
Augsburg	2016-04-12	Whine	Keeva	Mother	0	None	0	Unknown	Unknown	Resting
Augsburg	2016-04-12	Whine	Keeva	Mother	0	None	0	Unknown	Unknown	Resting
Augsburg	2016-04-12	Whine	Keeva	Mother	0	None	0	Unknown	Unknown	Resting
Augsburg	2016-04-12	Whine	Keeva	Mother	0	None	0	closed	Unknown	Resting
Augsburg	2016-04-13	Whine	Keeva	Mother	0	None	0	Unknown	Unknown	Resting
Augsburg	2016-04-13	Whine	Keeva	Mother	0	None	0	Unknown	Unknown	Resting
Augsburg	2016-04-13	Whine	Keeva	Mother	0	None	0	Unknown	Unknown	Resting
Augsburg	2016-04-13	Whine	Keeva	Mother	0	None	0	Unknown	Unknown	Resting
Augsburg	2016-04-13	Whine	Keeva	Mother	0	None	0	Unknown	Unknown	Resting
Augsburg	2016-04-13	Whine	Keeva	Mother	0	None	0	Unknown	Unknown	Resting
Augsburg	2016-04-13	Whine	Keeva	Mother	0	None	0	Unknown	Unknown	Resting
Augsburg	2016-04-13	Whine	Keeva	Mother	0	None	0	Unknown	Unknown	Resting
Augsburg	2016-04-13	Whine	Keeva	Mother	0	None	0	Unknown	Unknown	Resting
Augsburg	2016-04-13	Whine	Keeva	Mother	0	None	0	Unknown	Unknown	Resting
Augsburg	2016-04-13	Whine	Keeva	Mother	0	None	0	Unknown	Unknown	Resting
Augsburg	2016-04-13	Whine	Keeva	Mother	0	None	0	Unknown	Unknown	Resting
Augsburg	2016-04-13	Whine	Keeva	Mother	0	None	0	Unknown	Unknown	Resting
Augsburg	2016-04-13	Whine	Keeva	Mother	0	None	0	Unknown	Unknown	Resting
Augsburg	2016-04-13	Whine	Keeva	Mother	0	None	0	Unknown	Unknown	Resting
Augsburg	2016-04-13	Whine	Keeva	Mother	0	None	0	Unknown	Unknown	Resting
Augsburg	2016-04-13	Whine	Keeva	Mother	0	None	0	Unknown	Unknown	Resting
Augsburg	2016-04-13	Whine	Keeva	Mother	0	None	0	Unknown	Unknown	Resting
Augsburg	2016-04-13	Whine	Keeva	Mother	0	None	0	Unknown	Unknown	Resting
Augsburg	2016-04-13	Whine	Keeva	Mother	0	None	0	Unknown	Unknown	Resting
Augsburg	2016-04-13	Whine	Keeva	Mother	0	None	0	Unknown	Unknown	Resting
Augsburg	2016-04-13	Whine	Keeva	Mother	0	None	0	Unknown	Unknown	Resting
Augsburg	2016-04-13	Whine	Keeva	Mother	0	None	0	Unknown	Unknown	Resting
Augsburg	2016-04-09	Threat	Keeva	Other species/Keeper	0	None	0	closed	Unknown	Resting
Augsburg	2016-04-09	Threat	Keeva	Other species/Keeper	0	None	0	closed	Unknown	Resting
Augsburg	2016-04-11	Whine	Keeva	Mother	0	None	0	closed	hanging	Resting
Augsburg	2016-04-11	Whine	Keeva	Unknown	Unknown	Unknown	1	closed	Unknown	Resting
Augsburg	2016-04-11	Whine	Keeva	Unknown	Unknown	Unknown	1	closed	Unknown	Resting
Augsburg	2016-04-11	Whine	Keeva	Mother	0	None	0	closed	Unknown	Resting
Augsburg	2016-04-12	Threat	Keeva	Unknown	Unknown	Unknown	0	closed	Unknown	Resting
Dortmund	2014-09-29	Whine	Abebi	Mother	0	None	0	closed	hanging	Resting
Dortmund	2014-09-29	Whine	Abebi	Mother	0	None	0	closed	hanging	Resting
Dortmund	2014-09-29	Whine	Abebi	Mother	0	None	0	closed	hanging	Resting
Dortmund	2014-10-07	Whine	Abebi	Mother	0	None	0	closed	hanging	Resting
Dortmund	2014-10-07	Whine	Abebi	Mother	0	None	0	Unknown	Unknown	Resting
Hodenhagen	2012-03-16	Pant	Abasi	Mother	1	None	1	closed	Unknown	Resting
Hodenhagen	2012-03-19	Whine	Abasi	Mother	1	None	1	closed	hanging	Resting
Hodenhagen	2012-03-19	Whine	Abasi	Mother	1	None	1	closed	hanging	Resting
Hodenhagen	2012-03-19	Whine	Abasi	Mother	1	None	1	closed	hanging	Resting
Hodenhagen	2012-03-19	Whine	Abasi	Mother	0	None	0	closed	hanging	Resting
Hodenhagen	2012-03-19	Whine	Abasi	Mother	0	None	0	closed	hanging	Resting
Hodenhagen	2012-03-19	Whine	Abasi	Mother	0	None	0	closed	hanging	Resting
Hodenhagen	2012-03-19	Whine	Abasi	Other species/Keeper	0	None	0	closed	Unknown	Resting
Hodenhagen	2012-03-19	Whine	Abasi	Other species/Keeper	0	None	0	closed	hanging	Resting
Hodenhagen	2012-03-19	Whine	Abasi	Unknown	Unknown	Unknown	0	Unknown	hanging	Resting
Hodenhagen	2012-03-19	Whine	Abasi	Mother	0	None	0	closed	Unknown	Resting
Hodenhagen	2012-03-19	Whine	Abasi	Other species/Keeper	0	None	0	closed	Unknown	Resting
Hodenhagen	2012-03-22	Whine	Abasi	Mother	0	None	0	closed	hanging	Resting
Hodenhagen	2012-03-22	Whine	Abasi	Mother	0	None	0	closed	hanging	Resting
Hodenhagen	2012-03-22	Whine	Abasi	Mother	0	None	0	closed	hanging	Resting
Hodenhagen	2012-03-22	Whine	Abasi	Mother	0	None	0	closed	Unknown	Resting
Hodenhagen	2012-03-22	Whine	Abasi	Mother	0	None	0	closed	Unknown	Resting
Hodenhagen	2012-03-22	Whine	Abasi	Mother	0	None	0	closed	Unknown	Resting
Hodenhagen	2012-03-23	Whine	Lara	Mother	1	Unknown	1	closed	90°	Resting
Hodenhagen	2012-03-23	Whine	Lara	Mother	0	None	0	feeding	hanging	Resting
Hodenhagen	2012-03-23	Whine	Lara	Mother	0	None	0	feeding	hanging	Resting
Hodenhagen	2012-03-23	Whine	Abasi	Other Rhinos	1	None	>1	closed	90°	Resting
Hodenhagen	2012-03-23	Whine	Abasi	Other Rhinos	1	None	>1	closed	hanging	Resting
Hodenhagen	2012-03-05	Whine	Lara	Mother	0	None	0	closed	Unknown	Resting
Hodenhagen	2012-03-05	Whine	Lara	Mother	0	None	0	closed	hanging	Resting
Hodenhagen	2012-03-05	Whine	Lara	Mother	0	None	0	closed	Unknown	Resting
Hodenhagen	2012-03-09	Whine	Lara	Mother	0	None	0	Unknown	Unknown	Resting
Hodenhagen	2012-03-19	Whine	Abasi	Mother	0	None	0	closed	hanging	Resting
Hodenhagen	2012-03-19	Whine	Abasi	Mother	0	None	0	closed	Unknown	Resting
Hodenhagen	2012-03-19	Whine	Abasi	Mother	0	None	0	closed	Unknown	Resting
Hodenhagen	2012-03-19	Whine	Abasi	Mother	0	None	0	closed	Unknown	Resting
Hodenhagen	2012-03-19	Whine	Abasi	Mother	0	None	0	closed	Unknown	Resting
Hodenhagen	2012-03-16	Whine	Abasi	Mother	0	None	0	closed	Unknown	Resting
Hodenhagen	2014-06-06	Whine	Tatu	Mother	1	None	1	closed	Unknown	Resting
Hodenhagen	2014-06-10	Whine	Dinari	Mother	0	None	0	closed	Unknown	Resting
Hodenhagen	2014-06-10	Whine	Dinari	Mother	0	None	0	closed	Unknown	Resting
Hodenhagen	2014-06-10	Whine	Dinari	Mother	0	None	0	closed	Unknown	Resting
Hodenhagen	2014-06-10	Whine	Dinari	Mother	0	None	0	closed	Unknown	Resting
Hodenhagen	2014-06-10	Whine	Dinari	Mother	0	None	0	closed	Unknown	Resting
Hodenhagen	2014-06-18	Whine	Dinari	Mother	0	None	0	closed	90°	Resting
Augsburg	2016-04-12	Snort	Keeva	Mother	0	None	0	Unknown	Unknown	Resting
Augsburg	2016-04-09	Snort	Keeva	Mother	0	None	0	Unknown	90°	Resting
Augsburg	2016-04-12	Snort	Keeva	Mother	0	None	0	closed	Unknown	Resting
Augsburg	2016-04-16	Snort	Keeva	Mother	0	None	0	closed	Unknown	Resting
Dortmund	2014-09-26	Snort	Abebi	Mother	0	None	0	closed	Unknown	Resting
Dortmund	2014-10-01	Snort	Abebi	Mother	0	None	0	closed	Unknown	Resting
Hodenhagen	2012-03-23	Snort	Lara	Mother	0	None	0	closed	Unknown	Resting
Hodenhagen	2012-03-05	Snort	Lara	Mother	0	None	0	closed	Unknown	Resting
Hodenhagen	2012-03-16	Snort	Lara	Mother	0	None	0	Unknown	Unknown	Resting
Hodenhagen	2012-03-16	Snort	Lara	Mother	0	None	0	Unknown	Unknown	Resting
Hodenhagen	2012-03-16	Snort	Lara	Mother	0	None	0	closed	hanging	Resting
Hodenhagen	2012-03-19	Snort	Abasi	Mother	0	None	0	closed	Unknown	Resting
Hodenhagen	2012-03-19	Snort	Abasi	Mother	0	None	0	closed	Unknown	Resting
Hodenhagen	2012-03-16	Snort	Abasi	Mother	0	None	0	closed	Unknown	Resting
Hodenhagen	2012-03-22	Snort	Abasi	Other Rhinos	0	None	1	closed	Unknown	Resting
Hodenhagen	2012-03-15	Snort	Lara	Mother	0	None	0	Unknown	hanging	Resting
Hodenhagen	2012-03-15	Snort	Lara	Mother	0	None	0	offen	hanging	Resting
Hodenhagen	2012-03-15	Snort	Lara	Mother	0	None	0	offen	hanging	Resting
Hodenhagen	2012-03-16	Snort	Lara	Mother	0	None	0	feeding	hanging	Resting
Hodenhagen	2014-06-04	Snort	Makena	Unknown	Unknown	Unknown	>1	Unknown	Unknown	Resting
Hodenhagen	2014-06-06	Snort	Makena	Mother	0	None	0	closed	Unknown	Resting
Hodenhagen	2014-06-11	Snort	Makena	Mother	0	None	0	closed	hanging	Resting
Hodenhagen	2014-06-18	Snort	Makena	Mother	0	None	0	offen	hanging	Resting
Hodenhagen	2014-06-18	Snort	Makena	Mother	0	None	0	offen	hanging	Resting
Hodenhagen	2014-06-18	Snort	Makena	Mother	0	None	0	closed	90°	Resting
Hodenhagen	2014-06-24	Snort	Dinari	Unknown	Unknown	Unknown	0	Unknown	Unknown	Resting
Hodenhagen	2014-06-24	Snort	Dinari	Unknown	Unknown	Unknown	0	Unknown	Unknown	Resting
Hodenhagen	2014-06-24	Snort	Dinari	Mother	0	None	0	closed	Unknown	Resting
Hodenhagen	2014-06-24	Snort	Tatu	Mother	0	None	0	closed	hanging	Resting
Hodenhagen	2014-06-25	Snort	Dinari	Unknown	Unknown	Unknown	0	Unknown	hanging	Resting
Hodenhagen	2014-06-10	Snort	Abasi	Unknown	Unknown	Unknown	>1	closed	hanging	Resting
Hodenhagen	2014-06-11	Snort	Abasi	Unknown	Unknown	Unknown	1	closed	90°	Resting
Hodenhagen	2014-06-11	Snort	Abasi	Other Rhinos	0	None	1	offen	Unknown	Resting
Hodenhagen	2014-06-11	Snort	Abasi	Other Rhinos	0	None	1	closed	Unknown	Resting
Hodenhagen	2014-06-11	Snort	Abasi	Other Rhinos	0	None	1	closed	Unknown	Resting
Hodenhagen	2014-06-16	Snort	Lara	Other Rhinos	0	None	>1	closed	Unknown	Resting
Hodenhagen	2014-06-18	Snort	Abasi	Unknown	Unknown	Unknown	0	Unknown	hanging	Resting
Hodenhagen	2014-06-18	Snort	Abasi	Unknown	Unknown	Unknown	0	Unknown	hanging	Resting
Hodenhagen	2014-06-18	Snort	Lara	Other Rhinos	0	None	>1	closed	hanging	Resting
Hodenhagen	2014-06-18	Snort	Lara	Other Rhinos	0	None	>1	closed	Unknown	Resting
Hodenhagen	2014-06-18	Snort	Lara	Unknown	Unknown	Unknown	0	closed	Unknown	Resting
Hodenhagen	2014-06-18	Snort	Lara	Other Rhinos	0	None	>1	closed	Unknown	Resting
Hodenhagen	2014-06-23	Snort	Lara	Other Rhinos	0	None	>1	closed	Unknown	Resting
Hodenhagen	2014-06-04	Snort	Abasi	Other Rhinos	0	None	>1	closed	Unknown	Resting
Hodenhagen	2014-06-06	Snort	Abasi	Unknown	Unknown	Unknown	1	closed	Unknown	Resting
Hodenhagen	2014-06-04	Snort	Lara	Unknown	Unknown	Unknown	>1	offen	hanging	Resting
Hodenhagen	2014-06-04	Snort	Lara	Unknown	Unknown	Unknown	>1	closed	Unknown	Resting
Hodenhagen	2014-06-04	Snort	Lara	Unknown	Unknown	Unknown	>1	Unknown	Unknown	Resting
Hodenhagen	2014-06-05	Snort	Lara	Other Rhinos	0	None	>1	closed	hanging	Resting
Hodenhagen	2014-06-06	Snort	Lara	Other Rhinos	0	None	>1	closed	hanging	Resting
Hodenhagen	2014-06-25	Snort	Lara	Other Rhinos	0	None	>1	closed	hanging	Resting
Hodenhagen	2015-04-10	Snort	Lara	Unknown	Unknown	Unknown	>1	closed	hanging	Resting
Hodenhagen	2015-04-16	Snort	Lara	Unknown	Unknown	Unknown	>1	Unknown	hanging	Resting
Augsburg	2016-04-12	Whine	Keeva	Mother	0	None	0	Unknown	hanging	Sniffing
Hodenhagen	2012-03-15	Whine	Abasi	Unknown	Unknown	Unknown	>1	closed	Unknown	Sniffing
Hodenhagen	2014-06-11	Pant	Abasi	Unknown	Unknown	Unknown	>1	closed	hanging	Sniffing
Augsburg	2016-04-13	Snort	Keeva	Mother	0	None	0	closed	hanging	Sniffing
Hodenhagen	2012-03-19	Snort	Abasi	Mother	0	None	0	closed	hanging	Sniffing
Hodenhagen	2012-03-22	Snort	Abasi	Unknown	Unknown	Unknown	0	closed	hanging	Sniffing
Hodenhagen	2014-06-23	Snort	Abasi	Unknown	Unknown	Unknown	>1	closed	hanging	Sniffing
Hodenhagen	2014-06-04	Snort	Abasi	Unknown	Unknown	Unknown	>1	closed	hanging	Sniffing
Hodenhagen	2014-06-04	Snort	Lara	Unknown	Unknown	Unknown	>1	closed	hanging	Sniffing
Hodenhagen	2014-06-05	Snort	Lara	Other species/Keeper	0	None	>1	Unknown	Unknown	Sniffing
Hodenhagen	2015-05-04	Snort	Dinari	Mother	1	None	1	Unknown	hanging	Sniffing
Augsburg	2016-04-09	Threat	Keeva	Other species/Keeper	0	None	0	closed	Unknown	Socio-negative behaviour
Augsburg	2016-04-09	Threat	Keeva	Mother	0	None	0	Unknown	Unknown	Socio-negative behaviour
Augsburg	2016-04-11	Threat	Keeva	Mother	0	None	0	closed	Unknown	Socio-negative behaviour
Augsburg	2016-04-11	Threat	Keeva	Other species/Keeper	0	None	0	closed	Unknown	Socio-negative behaviour
Hodenhagen	2012-03-22	Whine	Abasi	Unknown	Unknown	Unknown	>1	closed	hanging	Socio-negative behaviour
Hodenhagen	2012-03-23	Whine	Lara	Mother	1	Unknown	1	Unknown	Unknown	Socio-negative behaviour
Hodenhagen	2012-03-19	Whine	Abasi	Unknown	Unknown	Unknown	0	closed	hanging	Socio-negative behaviour
Hodenhagen	2014-06-03	Threat	Makena	Other Rhinos	0	Behavioural Change	1	Unknown	Unknown	Socio-negative behaviour
Hodenhagen	2014-06-10	Threat	Abasi	Other Rhinos	0	None	>1	closed	hanging	Socio-negative behaviour
Hodenhagen	2014-06-10	Threat	Lara	Mother	0	None	0	feeding	hanging	Socio-negative behaviour
Hodenhagen	2014-06-23	Threat	Abasi	Other Rhinos	0	Behavioural Change	>1	closed	hanging	Socio-negative behaviour
Hodenhagen	2014-06-05	Threat	Abasi	Other Rhinos	0	Behavioural Change	>1	feeding	hanging	Socio-negative behaviour
Hodenhagen	2012-03-22	Snort	Abasi	Other Rhinos	0	Behavioural Change	0	closed	hanging	Socio-negative behaviour
Hodenhagen	2012-03-15	Snort	Lara	Other Rhinos	0	None	0	Unknown	hanging	Socio-negative behaviour
Hodenhagen	2014-06-16	Snort	Abasi	Other Rhinos	0	None	>1	closed	90°	Socio-negative behaviour
Hodenhagen	2014-06-05	Snort	Lara	Other Rhinos	0	None	>1	feeding	hanging	Socio-negative behaviour
Hodenhagen	2014-06-25	Snort	Lara	Other Rhinos	0	None	>1	closed	hanging	Socio-negative behaviour
Hodenhagen	2015-04-14	Threat	Lara	Other Rhinos	0	Behavioural Change	>1	feeding	hanging	Socio-negative behaviour
Hodenhagen	2015-04-14	Snort	Lara	Other Rhinos	0	None	>1	closed	hanging	Socio-negative behaviour
Hodenhagen	2015-04-14	Snort	Dinari	Other Rhinos	0	Behavioural Change	>1	closed	hanging	Socio-negative behaviour
Hodenhagen	2015-04-14	Snort	Dinari	Other Rhinos	0	Behavioural Change	>1	closed	hanging	Socio-negative behaviour
Augsburg	2016-04-11	Whine	Keeva	Mother	0	Behavioural Change	0	Unknown	Unknown	Socio-positive behaviour
Augsburg	2016-04-11	Whine	Keeva	Mother	0	None	0	Unknown	Unknown	Socio-positive behaviour
Dortmund	2014-09-29	Whine	Abebi	Mother	0	None	0	closed	hanging	Socio-positive behaviour
Dortmund	2014-09-29	Whine	Abebi	Mother	0	None	0	closed	hanging	Socio-positive behaviour
Dortmund	2014-10-07	Whine	Abebi	Mother	0	None	0	closed	hanging	Socio-positive behaviour
Dortmund	2014-10-07	Whine	Abebi	Mother	0	None	0	closed	Unknown	Socio-positive behaviour
Dortmund	2014-10-07	Whine	Abebi	Mother	0	None	0	closed	Unknown	Socio-positive behaviour
Dortmund	2014-10-16	Whine	Abebi	Mother	0	None	0	Unknown	hanging	Socio-positive behaviour
Dortmund	2014-10-16	Whine	Abebi	Mother	0	None	0	Unknown	hanging	Socio-positive behaviour
Hodenhagen	2012-03-19	Whine	Abasi	Other Rhinos	0	None	>1	closed	hanging	Socio-positive behaviour
Hodenhagen	2012-03-19	Whine	Abasi	Mother	0	None	0	closed	90°	Socio-positive behaviour
Hodenhagen	2012-03-22	Whine	Abasi	Mother	0	None	0	closed	hanging	Socio-positive behaviour
Hodenhagen	2012-03-22	Whine	Abasi	Mother	0	None	0	closed	Unknown	Socio-positive behaviour
Hodenhagen	2012-03-23	Whine	Lara	Mother	0	None	0	feeding	hanging	Socio-positive behaviour
Hodenhagen	2012-03-15	Whine	Abasi	Mother	0	None	0	closed	90°	Socio-positive behaviour
Hodenhagen	2012-03-15	Whine	Abasi	Mother	0	None	0	Unknown	hanging	Socio-positive behaviour
Hodenhagen	2012-03-15	Whine	Abasi	Mother	0	Unknown	0	Unknown	Unknown	Socio-positive behaviour
Hodenhagen	2012-03-19	Whine	Abasi	Mother	0	None	0	closed	Unknown	Socio-positive behaviour
Hodenhagen	2012-03-19	Whine	Abasi	Mother	0	None	0	closed	Unknown	Socio-positive behaviour
Hodenhagen	2014-06-02	Whine	Dinari	Mother	0	None	0	feeding	hanging	Socio-positive behaviour
Hodenhagen	2014-06-02	Whine	Dinari	Mother	0	None	0	feeding	Unknown	Socio-positive behaviour
Hodenhagen	2014-06-02	Whine	Dinari	Other Rhinos	0	None	0	feeding	Unknown	Socio-positive behaviour
Hodenhagen	2014-06-05	Whine	Tatu	Mother	0	None	0	closed	hanging	Socio-positive behaviour
Hodenhagen	2014-06-05	Whine	Tatu	Mother	0	None	0	Unknown	hanging	Socio-positive behaviour
Hodenhagen	2014-06-17	Threat	Lara	Other Rhinos	0	Behavioural Change	>1	feeding	Unknown	Socio-positive behaviour
Hodenhagen	2014-06-18	Threat	Lara	Other Rhinos	0	None	0	closed	Unknown	Socio-positive behaviour
Augsburg	2016-04-15	Snort	Keeva	Mother	0	None	0	closed	Unknown	Socio-positive behaviour
Hodenhagen	2012-03-22	Snort	Abasi	Mother	0	None	0	closed	hanging	Socio-positive behaviour
Hodenhagen	2012-03-23	Snort	Lara	Other Rhinos	0	None	Unknown	closed	hanging	Socio-positive behaviour
Hodenhagen	2012-02-27	Snort	Lara	Other species/Keeper	0	None	0	closed	Unknown	Socio-positive behaviour
Hodenhagen	2012-02-27	Snort	Lara	Other species/Keeper	0	None	0	closed	Unknown	Socio-positive behaviour
Hodenhagen	2012-02-27	Snort	Lara	Other species/Keeper	0	None	0	closed	Unknown	Socio-positive behaviour
Hodenhagen	2012-03-16	Snort	Lara	Mother	0	None	0	Unknown	Unknown	Socio-positive behaviour
Hodenhagen	2012-03-22	Snort	Lara	Mother	0	None	0	closed	hanging	Socio-positive behaviour
Hodenhagen	2012-03-08	Snort	Lara	Other Rhinos	0	None	0	closed	Unknown	Socio-positive behaviour
Hodenhagen	2014-06-02	Snort	Tatu	Mother	0	None	0	closed	Unknown	Socio-positive behaviour
Hodenhagen	2014-06-25	Snort	Dinari	Other Rhinos	0	None	0	closed	hanging	Socio-positive behaviour
Hodenhagen	2014-06-04	Snort	Lara	Other Rhinos	0	None	>1	closed	hanging	Socio-positive behaviour
Hodenhagen	2014-06-04	Snort	Lara	Other Rhinos	0	None	>1	closed	hanging	Socio-positive behaviour
Hodenhagen	2014-06-04	Snort	Lara	Other Rhinos	0	None	>1	closed	hanging	Socio-positive behaviour
Hodenhagen	2014-06-04	Snort	Lara	Other Rhinos	0	None	>1	closed	hanging	Socio-positive behaviour
Hodenhagen	2014-06-04	Snort	Lara	Other Rhinos	0	Behavioural Change	>1	closed	hanging	Socio-positive behaviour
Hodenhagen	2014-06-04	Snort	Lara	Other Rhinos	0	None	>1	closed	hanging	Socio-positive behaviour
Dortmund	2014-09-25	Whine	Abebi	Mother	0	None	0	closed	hanging	Suckling
Dortmund	2014-09-25	Whine	Abebi	Mother	0	None	0	closed	hanging	Suckling
Dortmund	2014-09-25	Whine	Abebi	Mother	0	None	0	closed	hanging	Suckling
Dortmund	2014-09-25	Whine	Abebi	Mother	0	None	0	closed	hanging	Suckling
Dortmund	2014-09-28	Whine	Abebi	Mother	0	None	0	closed	Unknown	Suckling
Dortmund	2014-09-28	Whine	Abebi	Mother	0	None	0	closed	hanging	Suckling
Dortmund	2014-09-28	Whine	Abebi	Mother	0	None	0	closed	hanging	Suckling
Dortmund	2014-09-28	Whine	Abebi	Mother	0	None	0	closed	hanging	Suckling
Dortmund	2014-09-29	Whine	Abebi	Mother	0	None	0	closed	hanging	Suckling
Dortmund	2014-09-29	Whine	Abebi	Mother	0	None	0	closed	Unknown	Suckling
Dortmund	2014-09-30	Whine	Abebi	Mother	0	Unknown	0	Unknown	Unknown	Suckling
Dortmund	2014-09-30	Whine	Abebi	Mother	0	None	0	Unknown	hanging	Suckling
Dortmund	2014-09-30	Whine	Abebi	Mother	0	None	0	Unknown	90°	Suckling
Dortmund	2014-09-30	Whine	Abebi	Mother	0	None	0	Unknown	hanging	Suckling
Dortmund	2014-09-30	Whine	Abebi	Mother	0	None	0	Unknown	hanging	Suckling
Dortmund	2014-10-06	Whine	Abebi	Mother	0	None	0	closed	hanging	Suckling
Dortmund	2014-10-06	Whine	Abebi	Mother	0	None	0	Unknown	hanging	Suckling
Dortmund	2014-10-06	Whine	Abebi	Mother	0	None	0	Unknown	hanging	Suckling
Dortmund	2014-10-06	Whine	Abebi	Mother	0	Unknown	0	Unknown	Unknown	Suckling
Dortmund	2014-10-06	Whine	Abebi	Mother	0	None	0	Unknown	hanging	Suckling
Dortmund	2014-10-07	Whine	Abebi	Mother	0	None	0	Unknown	hanging	Suckling
Dortmund	2014-10-07	Whine	Abebi	Mother	0	None	0	Unknown	hanging	Suckling
Dortmund	2014-10-07	Whine	Abebi	Mother	0	None	0	Unknown	hanging	Suckling
Dortmund	2014-10-07	Whine	Abebi	Mother	0	None	0	Unknown	hanging	Suckling
Dortmund	2014-10-07	Whine	Abebi	Mother	0	None	0	Unknown	hanging	Suckling
Dortmund	2014-10-09	Whine	Abebi	Mother	0	None	0	Unknown	Unknown	Suckling
Dortmund	2014-10-09	Whine	Abebi	Mother	0	None	0	Unknown	Unknown	Suckling
Dortmund	2014-10-09	Whine	Abebi	Mother	0	None	0	Unknown	Unknown	Suckling
Dortmund	2014-10-09	Whine	Abebi	Mother	0	None	0	closed	Unknown	Suckling
Dortmund	2014-10-09	Whine	Abebi	Mother	0	None	0	suckling	Unknown	Suckling
Dortmund	2014-10-09	Whine	Abebi	Mother	0	None	0	Unknown	Unknown	Suckling
Dortmund	2014-10-09	Whine	Abebi	Mother	0	None	0	Unknown	Unknown	Suckling
Dortmund	2014-10-09	Whine	Abebi	Mother	0	None	0	Unknown	Unknown	Suckling
Dortmund	2014-10-16	Whine	Abebi	Mother	0	None	0	suckling	Unknown	Suckling
Dortmund	2014-10-16	Whine	Abebi	Mother	0	None	0	closed	Unknown	Suckling
Dortmund	2014-10-16	Whine	Abebi	Mother	0	None	0	Unknown	Unknown	Suckling
Dortmund	2014-10-16	Whine	Abebi	Mother	0	Unknown	0	Unknown	Unknown	Suckling
Dortmund	2014-10-16	Whine	Abebi	Mother	0	None	0	suckling	hanging	Suckling
Dortmund	2014-10-16	Whine	Abebi	Mother	0	None	0	Unknown	hanging	Suckling
Dortmund	2014-10-16	Whine	Abebi	Mother	0	None	0	Unknown	hanging	Suckling
Dortmund	2014-10-16	Whine	Abebi	Mother	0	None	0	Unknown	hanging	Suckling
Dortmund	2014-10-17	Whine	Abebi	Mother	0	None	0	offen	Unknown	Suckling
Dortmund	2014-10-17	Whine	Abebi	Mother	0	None	0	closed	Unknown	Suckling
Dortmund	2014-10-17	Whine	Abebi	Mother	0	None	0	closed	Unknown	Suckling
Dortmund	2014-10-17	Whine	Abebi	Mother	0	None	0	Unknown	Unknown	Suckling
Dortmund	2014-10-17	Whine	Abebi	Mother	0	None	0	closed	hanging	Suckling
Dortmund	2014-10-17	Whine	Abebi	Mother	0	None	0	closed	Unknown	Suckling
Dortmund	2014-10-17	Whine	Abebi	Mother	0	None	0	closed	Unknown	Suckling
Dortmund	2014-10-17	Whine	Abebi	Mother	0	None	0	closed	hanging	Suckling
Dortmund	2014-10-17	Whine	Abebi	Mother	0	None	0	Unknown	hanging	Suckling
Dortmund	2014-10-17	Whine	Abebi	Mother	0	None	0	closed	hanging	Suckling
Dortmund	2014-10-17	Whine	Abebi	Mother	0	None	0	Unknown	hanging	Suckling
Dortmund	2014-10-17	Whine	Abebi	Mother	0	None	0	Unknown	hanging	Suckling
Dortmund	2014-10-17	Whine	Abebi	Mother	0	None	0	Unknown	hanging	Suckling
Dortmund	2014-10-17	Whine	Abebi	Mother	0	None	0	closed	hanging	Suckling
Dortmund	2014-10-17	Whine	Abebi	Mother	0	None	0	closed	hanging	Suckling
Dortmund	2014-10-17	Whine	Abebi	Mother	0	None	0	suckling	hanging	Suckling
Dortmund	2014-10-17	Whine	Abebi	Mother	0	None	0	suckling	hanging	Suckling
Dortmund	2014-10-17	Whine	Abebi	Mother	0	None	0	closed	hanging	Suckling
Dortmund	2014-10-17	Whine	Abebi	Mother	0	None	0	Unknown	hanging	Suckling
Dortmund	2014-10-17	Whine	Abebi	Mother	0	None	0	closed	hanging	Suckling
Dortmund	2014-10-17	Whine	Abebi	Mother	0	None	0	closed	hanging	Suckling
Dortmund	2014-10-17	Whine	Abebi	Mother	0	None	0	closed	hanging	Suckling
Dortmund	2014-10-17	Whine	Abebi	Mother	0	None	0	suckling	hanging	Suckling
Dortmund	2014-10-17	Whine	Abebi	Mother	0	None	0	closed	hanging	Suckling
Dortmund	2014-10-17	Whine	Abebi	Mother	0	None	0	Unknown	hanging	Suckling
Dortmund	2014-10-17	Whine	Abebi	Mother	0	None	0	closed	hanging	Suckling
Dortmund	2014-10-17	Whine	Abebi	Mother	0	None	0	suckling	hanging	Suckling
Dortmund	2014-10-17	Whine	Abebi	Mother	0	None	0	closed	hanging	Suckling
Hodenhagen	2012-03-19	Whine	Lara	Mother	0	None	0	suckling	Unknown	Suckling
Hodenhagen	2012-03-19	Whine	Lara	Mother	0	None	0	suckling	Unknown	Suckling
Hodenhagen	2012-03-23	Whine	Abasi	Mother	0	None	0	Unknown	hanging	Suckling
Hodenhagen	2012-03-23	Whine	Abasi	Mother	0	None	0	Unknown	hanging	Suckling
Hodenhagen	2012-03-23	Whine	Abasi	Mother	0	None	0	Unknown	hanging	Suckling
Hodenhagen	2012-03-23	Whine	Abasi	Mother	0	None	0	suckling	hanging	Suckling
Hodenhagen	2012-03-23	Whine	Abasi	Mother	0	None	0	closed	hanging	Suckling
Hodenhagen	2012-03-23	Whine	Abasi	Mother	0	None	0	Unknown	hanging	Suckling
Hodenhagen	2012-03-23	Whine	Abasi	Mother	0	None	0	Unknown	hanging	Suckling
Hodenhagen	2012-03-23	Whine	Abasi	Mother	0	None	0	Unknown	hanging	Suckling
Hodenhagen	2012-03-23	Whine	Abasi	Mother	0	None	0	Unknown	90°	Suckling
Hodenhagen	2012-03-23	Whine	Abasi	Mother	0	None	0	suckling	90°	Suckling
Hodenhagen	2012-03-23	Whine	Abasi	Mother	0	None	0	suckling	90°	Suckling
Hodenhagen	2014-05-30	Whine	Dinari	Mother	0	None	0	closed	hanging	Suckling
Hodenhagen	2014-06-02	Whine	Tatu	Mother	0	None	0	suckling	Unknown	Suckling
Hodenhagen	2014-06-02	Whine	Tatu	Mother	0	None	0	suckling	Unknown	Suckling
Hodenhagen	2014-06-02	Whine	Tatu	Mother	0	None	0	suckling	90°	Suckling
Hodenhagen	2014-06-02	Whine	Tatu	Mother	0	None	0	suckling	Unknown	Suckling
Hodenhagen	2014-06-02	Whine	Tatu	Mother	0	None	0	closed	Unknown	Suckling
Hodenhagen	2014-06-02	Whine	Tatu	Mother	0	None	0	closed	Unknown	Suckling
Hodenhagen	2014-06-03	Whine	Tatu	Mother	0	None	0	suckling	Unknown	Suckling
Hodenhagen	2014-06-05	Whine	Tatu	Mother	0	None	0	suckling	Unknown	Suckling
Hodenhagen	2014-06-05	Whine	Tatu	Mother	0	None	0	suckling	Unknown	Suckling
Hodenhagen	2014-06-05	Whine	Tatu	Mother	0	None	0	suckling	Unknown	Suckling
Hodenhagen	2014-06-05	Whine	Tatu	Mother	0	None	0	suckling	Unknown	Suckling
Hodenhagen	2014-06-05	Whine	Tatu	Mother	0	None	0	suckling	Unknown	Suckling
Hodenhagen	2014-06-05	Whine	Tatu	Mother	0	None	0	closed	Unknown	Suckling
Hodenhagen	2014-06-05	Whine	Tatu	Mother	0	None	0	closed	Unknown	Suckling
Hodenhagen	2014-06-06	Whine	Dinari	Mother	0	None	0	suckling	hanging	Suckling
Hodenhagen	2014-06-06	Whine	Dinari	Mother	0	None	0	closed	hanging	Suckling
Hodenhagen	2014-06-06	Whine	Dinari	Mother	0	None	0	closed	hanging	Suckling
Hodenhagen	2014-06-06	Whine	Dinari	Mother	0	None	0	closed	hanging	Suckling
Hodenhagen	2014-06-10	Whine	Dinari	Mother	0	None	0	closed	Unknown	Suckling
Hodenhagen	2014-06-18	Whine	Dinari	Mother	0	None	0	closed	hanging	Suckling
Hodenhagen	2014-06-18	Whine	Dinari	Mother	0	None	0	closed	hanging	Suckling
Hodenhagen	2014-06-18	Whine	Dinari	Mother	0	None	0	closed	hanging	Suckling
Hodenhagen	2014-06-25	Whine	Dinari	Mother	0	None	0	closed	Unknown	Suckling
Hodenhagen	2014-06-23	Snort	Makena	Mother	0	None	0	closed	hanging	Suckling
Hodenhagen	2015-05-13	Whine	Tatu	Mother	0	None	0	suckling	hanging	Suckling
Dortmund	2014-09-25	Whine	Abebi	Mother	0	None	0	suckling	hanging	Suckling
Dortmund	2014-09-25	Whine	Abebi	Mother	0	None	0	suckling	hanging	Suckling
Dortmund	2014-09-25	Whine	Abebi	Mother	0	None	0	suckling	hanging	Suckling
Hodenhagen	2012-03-23	Whine	Abasi	Mother	0	None	0	suckling	hanging	Suckling
Augsburg	2016-04-10	Whine	Keeva	Mother	0	None	0	closed	Unknown	Suckling attempt/begging
Augsburg	2016-04-10	Whine	Keeva	Mother	0	None	0	closed	Unknown	Suckling attempt/begging
Augsburg	2016-04-10	Whine	Keeva	Mother	0	None	0	closed	Unknown	Suckling attempt/begging
Augsburg	2016-04-10	Whine	Keeva	Mother	0	None	0	Unknown	Unknown	Suckling attempt/begging
Augsburg	2016-04-10	Whine	Keeva	Mother	0	None	0	Unknown	Unknown	Suckling attempt/begging
Augsburg	2016-04-10	Whine	Keeva	Mother	0	None	0	Unknown	Unknown	Suckling attempt/begging
Augsburg	2016-04-10	Whine	Keeva	Mother	0	None	0	Unknown	Unknown	Suckling attempt/begging
Augsburg	2016-04-10	Whine	Keeva	Mother	0	None	0	closed	Unknown	Suckling attempt/begging
Augsburg	2016-04-10	Whine	Keeva	Mother	0	Behavioural Change	0	closed	Unknown	Suckling attempt/begging
Augsburg	2016-04-09	Whine	Keeva	Mother	0	None	0	Unknown	Unknown	Suckling attempt/begging
Augsburg	2016-04-09	Whine	Keeva	Mother	0	None	0	Unknown	Unknown	Suckling attempt/begging
Augsburg	2016-04-09	Whine	Keeva	Mother	0	None	0	closed	Unknown	Suckling attempt/begging
Augsburg	2016-04-09	Whine	Keeva	Mother	0	None	0	Unknown	Unknown	Suckling attempt/begging
Augsburg	2016-04-09	Whine	Keeva	Mother	0	None	0	Unknown	Unknown	Suckling attempt/begging
Augsburg	2016-04-09	Whine	Keeva	Mother	0	None	0	closed	Unknown	Suckling attempt/begging
Augsburg	2016-04-09	Whine	Keeva	Mother	0	None	0	closed	Unknown	Suckling attempt/begging
Augsburg	2016-04-09	Whine	Keeva	Mother	0	None	0	closed	Unknown	Suckling attempt/begging
Augsburg	2016-04-16	Whine	Keeva	Mother	0	None	0	Unknown	Unknown	Suckling attempt/begging
Augsburg	2016-04-16	Whine	Keeva	Mother	0	None	0	Unknown	Unknown	Suckling attempt/begging
Augsburg	2016-04-16	Whine	Keeva	Mother	0	None	0	closed	hanging	Suckling attempt/begging
Augsburg	2016-04-16	Whine	Keeva	Mother	0	None	0	closed	hanging	Suckling attempt/begging
Augsburg	2016-04-16	Whine	Keeva	Mother	0	None	0	closed	hanging	Suckling attempt/begging
Augsburg	2016-04-16	Whine	Keeva	Mother	0	None	0	closed	hanging	Suckling attempt/begging
Augsburg	2016-04-16	Whine	Keeva	Mother	0	None	0	closed	hanging	Suckling attempt/begging
Augsburg	2016-04-16	Whine	Keeva	Mother	0	None	0	closed	hanging	Suckling attempt/begging
Dortmund	2014-09-25	Whine	Abebi	Mother	0	None	0	closed	hanging	Suckling attempt/begging
Dortmund	2014-09-28	Whine	Abebi	Mother	0	None	0	closed	hanging	Suckling attempt/begging
Dortmund	2014-09-30	Whine	Abebi	Mother	Unknown	Unknown	Unknown	Unknown	Unknown	Suckling attempt/begging
Dortmund	2014-09-30	Whine	Abebi	Mother	Unknown	Unknown	Unknown	Unknown	Unknown	Suckling attempt/begging
Dortmund	2014-09-30	Whine	Abebi	Mother	Unknown	Unknown	Unknown	Unknown	Unknown	Suckling attempt/begging
Dortmund	2014-09-30	Whine	Abebi	Mother	Unknown	Unknown	Unknown	Unknown	Unknown	Suckling attempt/begging
Dortmund	2014-09-30	Whine	Abebi	Mother	0	None	0	closed	hanging	Suckling attempt/begging
Dortmund	2014-09-30	Whine	Abebi	Mother	0	None	0	Unknown	hanging	Suckling attempt/begging
Dortmund	2014-10-01	Whine	Abebi	Mother	0	None	0	Unknown	Unknown	Suckling attempt/begging
Dortmund	2014-10-01	Whine	Abebi	Mother	0	None	0	Unknown	Unknown	Suckling attempt/begging
Dortmund	2014-10-01	Whine	Abebi	Mother	0	None	0	Unknown	Unknown	Suckling attempt/begging
Dortmund	2014-10-01	Whine	Abebi	Mother	0	None	0	Unknown	Unknown	Suckling attempt/begging
Dortmund	2014-10-01	Whine	Abebi	Mother	0	None	0	Unknown	Unknown	Suckling attempt/begging
Dortmund	2014-10-01	Whine	Abebi	Mother	0	None	0	closed	Unknown	Suckling attempt/begging
Dortmund	2014-10-01	Whine	Abebi	Mother	0	None	0	closed	Unknown	Suckling attempt/begging
Dortmund	2014-10-01	Whine	Abebi	Mother	0	None	0	Unknown	Unknown	Suckling attempt/begging
Dortmund	2014-10-01	Whine	Abebi	Mother	0	None	0	Unknown	hanging	Suckling attempt/begging
Dortmund	2014-10-01	Whine	Abebi	Mother	0	None	0	Unknown	Unknown	Suckling attempt/begging
Dortmund	2014-10-06	Whine	Abebi	Mother	0	None	0	closed	hanging	Suckling attempt/begging
Dortmund	2014-10-07	Whine	Abebi	Mother	0	None	0	Unknown	Unknown	Suckling attempt/begging
Dortmund	2014-10-07	Whine	Abebi	Mother	0	None	0	Unknown	Unknown	Suckling attempt/begging
Dortmund	2014-10-07	Whine	Abebi	Mother	0	None	0	Unknown	Unknown	Suckling attempt/begging
Dortmund	2014-10-07	Whine	Abebi	Mother	0	None	0	Unknown	Unknown	Suckling attempt/begging
Dortmund	2014-10-07	Whine	Abebi	Mother	0	None	0	Unknown	hanging	Suckling attempt/begging
Dortmund	2014-10-07	Whine	Abebi	Mother	0	None	0	Unknown	Unknown	Suckling attempt/begging
Dortmund	2014-10-07	Whine	Abebi	Mother	0	Unknown	0	Unknown	Unknown	Suckling attempt/begging
Dortmund	2014-10-07	Whine	Abebi	Mother	0	Unknown	0	Unknown	Unknown	Suckling attempt/begging
Dortmund	2014-10-07	Whine	Abebi	Mother	0	None	0	Unknown	Unknown	Suckling attempt/begging
Dortmund	2014-10-07	Whine	Abebi	Mother	0	None	0	Unknown	Unknown	Suckling attempt/begging
Dortmund	2014-10-07	Whine	Abebi	Mother	0	None	0	Unknown	hanging	Suckling attempt/begging
Dortmund	2014-10-08	Whine	Abebi	Mother	0	None	0	Unknown	Unknown	Suckling attempt/begging
Dortmund	2014-10-08	Whine	Abebi	Mother	0	Unknown	0	Unknown	Unknown	Suckling attempt/begging
Dortmund	2014-10-08	Whine	Abebi	Mother	0	Unknown	0	closed	Unknown	Suckling attempt/begging
Dortmund	2014-10-09	Whine	Abebi	Mother	0	Unknown	0	Unknown	Unknown	Suckling attempt/begging
Dortmund	2014-10-16	Whine	Abebi	Mother	0	None	0	feeding	Unknown	Suckling attempt/begging
Dortmund	2014-10-16	Whine	Abebi	Mother	0	None	0	feeding	hanging	Suckling attempt/begging
Dortmund	2014-10-16	Whine	Abebi	Mother	0	Unknown	0	Unknown	Unknown	Suckling attempt/begging
Dortmund	2014-10-16	Whine	Abebi	Mother	0	None	0	Unknown	Unknown	Suckling attempt/begging
Dortmund	2014-10-17	Whine	Abebi	Mother	0	None	0	closed	Unknown	Suckling attempt/begging
Dortmund	2014-10-17	Whine	Abebi	Mother	0	None	0	closed	hanging	Suckling attempt/begging
Dortmund	2014-10-17	Whine	Abebi	Mother	0	None	0	closed	hanging	Suckling attempt/begging
Dortmund	2014-10-17	Whine	Abebi	Mother	0	None	0	closed	Unknown	Suckling attempt/begging
Dortmund	2014-10-17	Whine	Abebi	Mother	0	None	0	closed	Unknown	Suckling attempt/begging
Dortmund	2014-10-17	Whine	Abebi	Mother	0	None	0	closed	hanging	Suckling attempt/begging
Dortmund	2014-10-17	Whine	Abebi	Mother	0	None	0	Unknown	hanging	Suckling attempt/begging
Dortmund	2014-10-17	Whine	Abebi	Mother	0	None	0	Unknown	hanging	Suckling attempt/begging
Dortmund	2014-10-17	Whine	Abebi	Mother	0	None	0	closed	hanging	Suckling attempt/begging
Dortmund	2014-10-17	Whine	Abebi	Mother	0	None	0	closed	Unknown	Suckling attempt/begging
Dortmund	2014-10-17	Whine	Abebi	Mother	0	None	0	closed	hanging	Suckling attempt/begging
Dortmund	2014-10-17	Whine	Abebi	Mother	0	None	0	closed	hanging	Suckling attempt/begging
Dortmund	2014-10-17	Whine	Abebi	Mother	0	None	0	closed	hanging	Suckling attempt/begging
Dortmund	2014-10-17	Whine	Abebi	Mother	0	None	0	closed	hanging	Suckling attempt/begging
Dortmund	2014-10-17	Whine	Abebi	Mother	0	None	0	closed	hanging	Suckling attempt/begging
Dortmund	2014-10-17	Whine	Abebi	Mother	0	None	0	Unknown	hanging	Suckling attempt/begging
Dortmund	2014-10-17	Whine	Abebi	Mother	0	None	0	closed	hanging	Suckling attempt/begging
Dortmund	2014-10-17	Whine	Abebi	Mother	0	None	0	Unknown	hanging	Suckling attempt/begging
Dortmund	2014-10-17	Whine	Abebi	Mother	0	None	0	closed	hanging	Suckling attempt/begging
Dortmund	2014-10-17	Whine	Abebi	Mother	0	None	0	closed	hanging	Suckling attempt/begging
Dortmund	2014-10-17	Whine	Abebi	Mother	0	None	0	closed	hanging	Suckling attempt/begging
Dortmund	2014-10-17	Whine	Abebi	Mother	0	Unknown	0	Unknown	Unknown	Suckling attempt/begging
Hodenhagen	2012-03-01	Whine	Lara	Mother	0	None	0	closed	hanging	Suckling attempt/begging
Hodenhagen	2012-03-01	Whine	Lara	Mother	0	None	0	closed	hanging	Suckling attempt/begging
Hodenhagen	2012-03-01	Whine	Lara	Mother	0	None	0	closed	hanging	Suckling attempt/begging
Hodenhagen	2012-03-01	Whine	Lara	Mother	1	None	1	Unknown	Unknown	Suckling attempt/begging
Hodenhagen	2012-03-01	Whine	Lara	Mother	1	None	1	Unknown	Unknown	Suckling attempt/begging
Hodenhagen	2012-03-01	Whine	Lara	Mother	1	None	1	closed	Unknown	Suckling attempt/begging
Hodenhagen	2012-03-01	Whine	Lara	Mother	>1	Unknown	>1	closed	Unknown	Suckling attempt/begging
Hodenhagen	2012-03-01	Whine	Lara	Mother	>1	Unknown	>1	closed	Unknown	Suckling attempt/begging
Hodenhagen	2012-03-01	Whine	Lara	Mother	0	Unknown	0	Unknown	Unknown	Suckling attempt/begging
Hodenhagen	2012-03-01	Whine	Lara	Mother	0	Unknown	0	Unknown	Unknown	Suckling attempt/begging
Hodenhagen	2012-03-01	Whine	Lara	Mother	0	Unknown	0	Unknown	Unknown	Suckling attempt/begging
Hodenhagen	2012-03-01	Whine	Lara	Mother	0	Unknown	0	Unknown	Unknown	Suckling attempt/begging
Hodenhagen	2012-03-01	Whine	Lara	Mother	0	Unknown	0	Unknown	Unknown	Suckling attempt/begging
Hodenhagen	2012-03-01	Whine	Lara	Mother	0	Unknown	0	Unknown	Unknown	Suckling attempt/begging
Hodenhagen	2012-03-01	Whine	Lara	Mother	0	Unknown	0	Unknown	Unknown	Suckling attempt/begging
Hodenhagen	2012-03-01	Whine	Lara	Mother	0	Unknown	0	Unknown	Unknown	Suckling attempt/begging
Hodenhagen	2012-03-01	Whine	Lara	Mother	0	Unknown	0	Unknown	Unknown	Suckling attempt/begging
Hodenhagen	2012-03-01	Whine	Lara	Mother	0	Unknown	0	Unknown	Unknown	Suckling attempt/begging
Hodenhagen	2012-03-19	Whine	Lara	Mother	0	None	0	closed	Unknown	Suckling attempt/begging
Hodenhagen	2012-03-19	Whine	Lara	Mother	0	None	0	closed	hanging	Suckling attempt/begging
Hodenhagen	2012-03-19	Whine	Lara	Mother	0	None	0	Unknown	hanging	Suckling attempt/begging
Hodenhagen	2012-03-19	Whine	Lara	Mother	0	None	0	closed	Unknown	Suckling attempt/begging
Hodenhagen	2012-03-19	Whine	Lara	Mother	0	None	0	closed	hanging	Suckling attempt/begging
Hodenhagen	2012-03-19	Whine	Lara	Mother	0	None	0	closed	Unknown	Suckling attempt/begging
Hodenhagen	2012-03-23	Whine	Abasi	Mother	0	None	0	closed	hanging	Suckling attempt/begging
Hodenhagen	2012-03-23	Whine	Abasi	Mother	0	None	0	closed	hanging	Suckling attempt/begging
Hodenhagen	2012-03-23	Whine	Abasi	Mother	0	None	0	closed	hanging	Suckling attempt/begging
Hodenhagen	2012-03-23	Whine	Abasi	Mother	0	None	0	closed	hanging	Suckling attempt/begging
Hodenhagen	2012-03-23	Whine	Abasi	Mother	0	None	0	Unknown	hanging	Suckling attempt/begging
Hodenhagen	2012-03-08	Whine	Lara	Mother	0	None	0	Unknown	Unknown	Suckling attempt/begging
Hodenhagen	2012-03-08	Whine	Lara	Mother	0	None	0	Unknown	Unknown	Suckling attempt/begging
Hodenhagen	2012-03-08	Whine	Lara	Mother	0	None	0	Unknown	Unknown	Suckling attempt/begging
Hodenhagen	2012-03-08	Whine	Lara	Mother	0	None	0	Unknown	Unknown	Suckling attempt/begging
Hodenhagen	2012-03-08	Whine	Lara	Mother	0	None	0	Unknown	hanging	Suckling attempt/begging
Hodenhagen	2012-03-08	Whine	Lara	Mother	0	None	0	Unknown	hanging	Suckling attempt/begging
Hodenhagen	2014-05-30	Whine	Dinari	Mother	0	None	0	closed	hanging	Suckling attempt/begging
Hodenhagen	2014-05-30	Whine	Dinari	Mother	0	None	0	closed	hanging	Suckling attempt/begging
Hodenhagen	2014-05-30	Whine	Dinari	Mother	0	None	0	feeding	hanging	Suckling attempt/begging
Hodenhagen	2014-06-02	Whine	Dinari	Mother	0	None	0	feeding	hanging	Suckling attempt/begging
Hodenhagen	2014-06-02	Whine	Dinari	Mother	0	None	0	feeding	hanging	Suckling attempt/begging
Hodenhagen	2014-06-02	Whine	Dinari	Mother	0	None	0	feeding	hanging	Suckling attempt/begging
Hodenhagen	2014-06-02	Whine	Dinari	Mother	0	None	0	feeding	hanging	Suckling attempt/begging
Hodenhagen	2014-06-02	Whine	Dinari	Mother	0	None	0	feeding	hanging	Suckling attempt/begging
Hodenhagen	2014-06-02	Whine	Dinari	Mother	0	None	0	feeding	hanging	Suckling attempt/begging
Hodenhagen	2014-06-02	Whine	Dinari	Mother	0	None	0	feeding	hanging	Suckling attempt/begging
Hodenhagen	2014-06-02	Whine	Dinari	Mother	0	None	0	feeding	hanging	Suckling attempt/begging
Hodenhagen	2014-06-02	Whine	Dinari	Mother	0	None	0	feeding	hanging	Suckling attempt/begging
Hodenhagen	2014-06-02	Whine	Dinari	Mother	0	None	0	feeding	hanging	Suckling attempt/begging
Hodenhagen	2014-06-02	Whine	Dinari	Mother	0	None	0	feeding	hanging	Suckling attempt/begging
Hodenhagen	2014-06-02	Whine	Dinari	Mother	0	None	0	feeding	hanging	Suckling attempt/begging
Hodenhagen	2014-06-02	Whine	Dinari	Mother	0	None	0	feeding	hanging	Suckling attempt/begging
Hodenhagen	2014-06-02	Whine	Dinari	Mother	0	None	0	feeding	hanging	Suckling attempt/begging
Hodenhagen	2014-06-02	Whine	Dinari	Mother	0	None	0	feeding	hanging	Suckling attempt/begging
Hodenhagen	2014-06-02	Whine	Dinari	Mother	0	None	0	feeding	hanging	Suckling attempt/begging
Hodenhagen	2014-06-02	Whine	Dinari	Mother	0	None	0	feeding	hanging	Suckling attempt/begging
Hodenhagen	2014-06-02	Whine	Dinari	Mother	0	None	0	feeding	hanging	Suckling attempt/begging
Hodenhagen	2014-06-02	Whine	Dinari	Mother	0	None	0	feeding	hanging	Suckling attempt/begging
Hodenhagen	2014-06-02	Whine	Dinari	Mother	0	None	0	feeding	hanging	Suckling attempt/begging
Hodenhagen	2014-06-02	Whine	Dinari	Mother	0	None	0	feeding	hanging	Suckling attempt/begging
Hodenhagen	2014-06-02	Whine	Dinari	Mother	0	None	0	feeding	hanging	Suckling attempt/begging
Hodenhagen	2014-06-02	Whine	Dinari	Mother	0	None	0	feeding	hanging	Suckling attempt/begging
Hodenhagen	2014-06-02	Whine	Dinari	Mother	0	None	0	feeding	hanging	Suckling attempt/begging
Hodenhagen	2014-06-02	Whine	Dinari	Mother	0	None	0	feeding	hanging	Suckling attempt/begging
Hodenhagen	2014-06-02	Whine	Dinari	Mother	0	None	0	feeding	hanging	Suckling attempt/begging
Hodenhagen	2014-06-02	Whine	Dinari	Mother	0	None	0	feeding	hanging	Suckling attempt/begging
Hodenhagen	2014-06-02	Whine	Dinari	Mother	0	None	0	feeding	hanging	Suckling attempt/begging
Hodenhagen	2014-06-02	Whine	Dinari	Mother	0	None	0	feeding	hanging	Suckling attempt/begging
Hodenhagen	2014-06-02	Whine	Dinari	Mother	0	None	0	feeding	hanging	Suckling attempt/begging
Hodenhagen	2014-06-02	Whine	Dinari	Mother	0	None	0	feeding	hanging	Suckling attempt/begging
Hodenhagen	2014-06-02	Whine	Dinari	Mother	0	None	0	feeding	hanging	Suckling attempt/begging
Hodenhagen	2014-06-02	Whine	Dinari	Mother	0	None	0	closed	hanging	Suckling attempt/begging
Hodenhagen	2014-06-02	Whine	Dinari	Mother	0	None	0	closed	hanging	Suckling attempt/begging
Hodenhagen	2014-06-02	Whine	Dinari	Mother	0	None	0	closed	hanging	Suckling attempt/begging
Hodenhagen	2014-06-02	Whine	Dinari	Mother	0	Unknown	0	closed	hanging	Suckling attempt/begging
Hodenhagen	2014-06-02	Whine	Dinari	Mother	Unknown	None	Unknown	Unknown	Unknown	Suckling attempt/begging
Hodenhagen	2014-06-02	Whine	Dinari	Mother	Unknown	None	Unknown	Unknown	Unknown	Suckling attempt/begging
Hodenhagen	2014-06-02	Whine	Dinari	Mother	Unknown	None	Unknown	Unknown	Unknown	Suckling attempt/begging
Hodenhagen	2014-06-02	Whine	Dinari	Mother	0	None	0	feeding	180°	Suckling attempt/begging
Hodenhagen	2014-06-02	Whine	Dinari	Mother	0	None	0	feeding	180°	Suckling attempt/begging
Hodenhagen	2014-06-02	Whine	Dinari	Mother	0	None	0	feeding	180°	Suckling attempt/begging
Hodenhagen	2014-06-02	Whine	Dinari	Mother	1	None	1	feeding	hanging	Suckling attempt/begging
Hodenhagen	2014-06-02	Whine	Dinari	Mother	1	None	1	feeding	hanging	Suckling attempt/begging
Hodenhagen	2014-06-02	Whine	Dinari	Mother	0	None	0	feeding	hanging	Suckling attempt/begging
Hodenhagen	2014-06-02	Whine	Tatu	Mother	0	None	0	closed	Unknown	Suckling attempt/begging
Hodenhagen	2014-06-02	Whine	Tatu	Mother	0	None	0	closed	Unknown	Suckling attempt/begging
Hodenhagen	2014-06-02	Whine	Tatu	Mother	0	None	0	closed	Unknown	Suckling attempt/begging
Hodenhagen	2014-06-02	Whine	Tatu	Mother	0	None	0	closed	Unknown	Suckling attempt/begging
Hodenhagen	2014-06-02	Whine	Tatu	Mother	0	None	0	closed	Unknown	Suckling attempt/begging
Hodenhagen	2014-06-02	Whine	Tatu	Mother	0	None	0	Unknown	Unknown	Suckling attempt/begging
Hodenhagen	2014-06-02	Whine	Tatu	Mother	0	None	0	Unknown	Unknown	Suckling attempt/begging
Hodenhagen	2014-06-02	Whine	Tatu	Mother	0	None	0	Unknown	Unknown	Suckling attempt/begging
Hodenhagen	2014-06-02	Whine	Tatu	Mother	0	None	0	Unknown	Unknown	Suckling attempt/begging
Hodenhagen	2014-06-02	Whine	Tatu	Mother	0	None	0	Unknown	Unknown	Suckling attempt/begging
Hodenhagen	2014-06-02	Whine	Tatu	Mother	0	None	0	Unknown	Unknown	Suckling attempt/begging
Hodenhagen	2014-06-02	Whine	Tatu	Mother	0	None	0	Unknown	Unknown	Suckling attempt/begging
Hodenhagen	2014-06-02	Whine	Tatu	Mother	0	None	0	Unknown	Unknown	Suckling attempt/begging
Hodenhagen	2014-06-02	Whine	Tatu	Mother	0	Unknown	0	Unknown	Unknown	Suckling attempt/begging
Hodenhagen	2014-06-02	Whine	Tatu	Mother	0	Unknown	0	Unknown	Unknown	Suckling attempt/begging
Hodenhagen	2014-06-02	Whine	Tatu	Mother	0	Unknown	0	Unknown	Unknown	Suckling attempt/begging
Hodenhagen	2014-06-02	Whine	Tatu	Mother	0	Unknown	0	Unknown	Unknown	Suckling attempt/begging
Hodenhagen	2014-06-02	Whine	Tatu	Mother	0	Unknown	0	Unknown	Unknown	Suckling attempt/begging
Hodenhagen	2014-06-02	Whine	Tatu	Mother	0	Unknown	0	Unknown	Unknown	Suckling attempt/begging
Hodenhagen	2014-06-02	Whine	Tatu	Mother	0	Unknown	0	Unknown	Unknown	Suckling attempt/begging
Hodenhagen	2014-06-02	Whine	Tatu	Mother	0	Unknown	0	Unknown	Unknown	Suckling attempt/begging
Hodenhagen	2014-06-03	Whine	Tatu	Mother	0	None	0	closed	hanging	Suckling attempt/begging
Hodenhagen	2014-06-03	Whine	Tatu	Mother	0	None	0	Unknown	90°	Suckling attempt/begging
Hodenhagen	2014-06-03	Whine	Tatu	Mother	0	None	0	Unknown	Unknown	Suckling attempt/begging
Hodenhagen	2014-06-03	Whine	Tatu	Mother	0	None	0	Unknown	Unknown	Suckling attempt/begging
Hodenhagen	2014-06-03	Whine	Tatu	Mother	0	None	0	Unknown	Unknown	Suckling attempt/begging
Hodenhagen	2014-06-03	Whine	Tatu	Mother	0	None	0	Unknown	Unknown	Suckling attempt/begging
Hodenhagen	2014-06-03	Whine	Tatu	Other Rhinos	0	None	Unknown	Unknown	Unknown	Suckling attempt/begging
Hodenhagen	2014-06-03	Whine	Tatu	Unknown	Unknown	Unknown	Unknown	Unknown	Unknown	Suckling attempt/begging
Hodenhagen	2014-06-03	Whine	Tatu	Unknown	Unknown	Unknown	Unknown	closed	90°	Suckling attempt/begging
Hodenhagen	2014-06-03	Whine	Tatu	Unknown	Unknown	Unknown	Unknown	Unknown	Unknown	Suckling attempt/begging
Hodenhagen	2014-06-03	Whine	Tatu	Other Rhinos	0	None	Unknown	closed	hanging	Suckling attempt/begging
Hodenhagen	2014-06-03	Whine	Tatu	Other Rhinos	0	None	Unknown	closed	hanging	Suckling attempt/begging
Hodenhagen	2014-06-03	Whine	Tatu	Other Rhinos	0	None	0	closed	hanging	Suckling attempt/begging
Hodenhagen	2014-06-03	Whine	Tatu	Unknown	Unknown	Unknown	0	Unknown	Unknown	Suckling attempt/begging
Hodenhagen	2014-06-03	Whine	Tatu	Mother	0	None	0	closed	Unknown	Suckling attempt/begging
Hodenhagen	2014-06-03	Whine	Tatu	Mother	0	None	0	Unknown	Unknown	Suckling attempt/begging
Hodenhagen	2014-06-03	Whine	Tatu	Mother	0	None	0	Unknown	hanging	Suckling attempt/begging
Hodenhagen	2014-06-03	Whine	Tatu	Mother	0	None	0	closed	Unknown	Suckling attempt/begging
Hodenhagen	2014-06-03	Whine	Tatu	Other Rhinos	0	None	0	closed	Unknown	Suckling attempt/begging
Hodenhagen	2014-06-03	Whine	Tatu	Other Rhinos	0	None	0	closed	Unknown	Suckling attempt/begging
Hodenhagen	2014-06-03	Whine	Tatu	Mother	0	Unknown	0	Unknown	Unknown	Suckling attempt/begging
Hodenhagen	2014-06-03	Whine	Tatu	Mother	0	None	0	Unknown	Unknown	Suckling attempt/begging
Hodenhagen	2014-06-03	Whine	Tatu	Mother	0	None	0	closed	Unknown	Suckling attempt/begging
Hodenhagen	2014-06-03	Whine	Tatu	Mother	0	None	0	closed	Unknown	Suckling attempt/begging
Hodenhagen	2014-06-03	Whine	Tatu	Mother	0	None	0	closed	Unknown	Suckling attempt/begging
Hodenhagen	2014-06-03	Whine	Tatu	Mother	0	None	0	Unknown	Unknown	Suckling attempt/begging
Hodenhagen	2014-06-03	Whine	Tatu	Mother	0	None	0	closed	hanging	Suckling attempt/begging
Hodenhagen	2014-06-03	Whine	Tatu	Mother	0	None	0	Unknown	hanging	Suckling attempt/begging
Hodenhagen	2014-06-05	Whine	Tatu	Mother	0	None	0	closed	Unknown	Suckling attempt/begging
Hodenhagen	2014-06-05	Whine	Tatu	Mother	0	None	0	closed	Unknown	Suckling attempt/begging
Hodenhagen	2014-06-05	Whine	Tatu	Mother	0	None	0	Unknown	Unknown	Suckling attempt/begging
Hodenhagen	2014-06-05	Whine	Tatu	Mother	0	None	0	Unknown	Unknown	Suckling attempt/begging
Hodenhagen	2014-06-06	Whine	Dinari	Mother	>1	Behavioural Change	>1	Unknown	Unknown	Suckling attempt/begging
Hodenhagen	2014-06-06	Whine	Dinari	Mother	>1	Behavioural Change	>1	Unknown	Unknown	Suckling attempt/begging
Hodenhagen	2014-06-06	Whine	Dinari	Mother	>1	Behavioural Change	>1	Unknown	Unknown	Suckling attempt/begging
Hodenhagen	2014-06-06	Whine	Dinari	Mother	>1	Behavioural Change	>1	Unknown	Unknown	Suckling attempt/begging
Hodenhagen	2014-06-06	Whine	Dinari	Mother	0	Behavioural Change	0	closed	180°	Suckling attempt/begging
Hodenhagen	2014-06-06	Whine	Dinari	Mother	0	Behavioural Change	0	closed	180°	Suckling attempt/begging
Hodenhagen	2014-06-06	Whine	Dinari	Mother	0	Behavioural Change	0	closed	180°	Suckling attempt/begging
Hodenhagen	2014-06-06	Whine	Dinari	Mother	0	Behavioural Change	0	closed	180°	Suckling attempt/begging
Hodenhagen	2014-06-06	Whine	Dinari	Mother	0	Behavioural Change	0	closed	180°	Suckling attempt/begging
Hodenhagen	2014-06-06	Whine	Dinari	Mother	>1	None	>1	closed	Unknown	Suckling attempt/begging
Hodenhagen	2014-06-06	Whine	Dinari	Mother	>1	None	>1	closed	Unknown	Suckling attempt/begging
Hodenhagen	2014-06-06	Whine	Dinari	Mother	>1	None	>1	closed	90°	Suckling attempt/begging
Hodenhagen	2014-06-06	Whine	Dinari	Mother	>1	None	>1	closed	hanging	Suckling attempt/begging
Hodenhagen	2014-06-06	Whine	Dinari	Mother	>1	Unknown	>1	closed	hanging	Suckling attempt/begging
Hodenhagen	2014-06-06	Whine	Dinari	Mother	1	Unknown	1	closed	Unknown	Suckling attempt/begging
Hodenhagen	2014-06-06	Whine	Dinari	Mother	0	Unknown	0	closed	Unknown	Suckling attempt/begging
Hodenhagen	2014-06-06	Whine	Dinari	Mother	0	None	0	closed	hanging	Suckling attempt/begging
Hodenhagen	2014-06-06	Whine	Dinari	Mother	0	None	0	closed	hanging	Suckling attempt/begging
Hodenhagen	2014-06-06	Whine	Dinari	Mother	0	None	0	closed	hanging	Suckling attempt/begging
Hodenhagen	2014-06-06	Whine	Dinari	Mother	0	None	0	closed	hanging	Suckling attempt/begging
Hodenhagen	2014-06-06	Whine	Dinari	Mother	0	None	0	closed	hanging	Suckling attempt/begging
Hodenhagen	2014-06-06	Whine	Dinari	Mother	0	None	0	closed	hanging	Suckling attempt/begging
Hodenhagen	2014-06-06	Whine	Dinari	Mother	0	None	0	closed	hanging	Suckling attempt/begging
Hodenhagen	2014-06-06	Whine	Dinari	Mother	0	None	0	closed	hanging	Suckling attempt/begging
Hodenhagen	2014-06-06	Whine	Dinari	Mother	0	None	0	closed	hanging	Suckling attempt/begging
Hodenhagen	2014-06-06	Whine	Dinari	Mother	0	None	0	closed	hanging	Suckling attempt/begging
Hodenhagen	2014-06-10	Whine	Dinari	Mother	0	None	0	feeding	hanging	Suckling attempt/begging
Hodenhagen	2014-06-10	Whine	Dinari	Mother	0	None	0	feeding	hanging	Suckling attempt/begging
Hodenhagen	2014-06-10	Whine	Dinari	Mother	0	None	0	feeding	hanging	Suckling attempt/begging
Hodenhagen	2014-06-10	Whine	Dinari	Mother	0	None	0	feeding	hanging	Suckling attempt/begging
Hodenhagen	2014-06-10	Whine	Dinari	Mother	0	Unknown	0	Unknown	Unknown	Suckling attempt/begging
Hodenhagen	2014-06-10	Whine	Dinari	Mother	0	None	0	Unknown	Unknown	Suckling attempt/begging
Hodenhagen	2014-06-10	Whine	Dinari	Mother	0	None	0	Unknown	Unknown	Suckling attempt/begging
Hodenhagen	2014-06-10	Whine	Dinari	Mother	0	None	0	Unknown	Unknown	Suckling attempt/begging
Hodenhagen	2014-06-11	Whine	Dinari	Mother	0	None	0	feeding	hanging	Suckling attempt/begging
Hodenhagen	2014-06-11	Whine	Dinari	Mother	0	None	0	feeding	hanging	Suckling attempt/begging
Hodenhagen	2014-06-11	Whine	Dinari	Mother	0	None	0	feeding	hanging	Suckling attempt/begging
Hodenhagen	2014-06-11	Whine	Dinari	Mother	0	None	0	closed	Unknown	Suckling attempt/begging
Hodenhagen	2014-06-11	Whine	Dinari	Mother	0	None	0	feeding	Unknown	Suckling attempt/begging
Hodenhagen	2014-06-11	Whine	Tatu	Mother	0	None	0	feeding	hanging	Suckling attempt/begging
Hodenhagen	2014-06-11	Whine	Makena	Mother	0	None	0	closed	hanging	Suckling attempt/begging
Hodenhagen	2014-06-11	Whine	Makena	Mother	0	None	0	closed	hanging	Suckling attempt/begging
Hodenhagen	2014-06-11	Whine	Makena	Mother	0	None	0	closed	hanging	Suckling attempt/begging
Hodenhagen	2014-06-11	Whine	Makena	Mother	0	None	0	Unknown	hanging	Suckling attempt/begging
Hodenhagen	2014-06-16	Whine	Dinari	Mother	0	None	0	closed	hanging	Suckling attempt/begging
Hodenhagen	2014-06-16	Whine	Dinari	Mother	0	None	0	closed	hanging	Suckling attempt/begging
Hodenhagen	2014-06-16	Whine	Dinari	Mother	0	None	0	closed	hanging	Suckling attempt/begging
Hodenhagen	2014-06-16	Whine	Dinari	Mother	0	None	0	closed	hanging	Suckling attempt/begging
Hodenhagen	2014-06-16	Whine	Dinari	Mother	0	None	0	closed	hanging	Suckling attempt/begging
Hodenhagen	2014-06-17	Whine	Makena	Mother	0	None	0	Unknown	Unknown	Suckling attempt/begging
Hodenhagen	2014-06-17	Whine	Makena	Mother	0	None	0	Unknown	Unknown	Suckling attempt/begging
Hodenhagen	2014-06-17	Whine	Makena	Mother	0	None	0	closed	Unknown	Suckling attempt/begging
Hodenhagen	2014-06-17	Whine	Makena	Mother	0	None	0	closed	Unknown	Suckling attempt/begging
Hodenhagen	2014-06-17	Whine	Makena	Mother	0	None	0	closed	Unknown	Suckling attempt/begging
Hodenhagen	2014-06-17	Whine	Makena	Mother	0	None	0	closed	Unknown	Suckling attempt/begging
Hodenhagen	2014-06-17	Whine	Makena	Mother	0	None	0	closed	Unknown	Suckling attempt/begging
Hodenhagen	2014-06-17	Whine	Makena	Mother	0	None	0	Unknown	Unknown	Suckling attempt/begging
Hodenhagen	2014-06-17	Whine	Makena	Mother	0	None	0	closed	hanging	Suckling attempt/begging
Hodenhagen	2014-06-17	Whine	Makena	Mother	0	None	0	closed	hanging	Suckling attempt/begging
Hodenhagen	2014-06-17	Whine	Makena	Mother	0	None	0	closed	hanging	Suckling attempt/begging
Hodenhagen	2014-06-17	Whine	Makena	Mother	0	None	0	closed	hanging	Suckling attempt/begging
Hodenhagen	2014-06-18	Whine	Dinari	Mother	0	None	0	closed	90°	Suckling attempt/begging
Hodenhagen	2014-06-18	Whine	Dinari	Mother	0	None	0	closed	90°	Suckling attempt/begging
Hodenhagen	2014-06-18	Whine	Dinari	Mother	0	None	0	closed	hanging	Suckling attempt/begging
Hodenhagen	2014-06-18	Whine	Dinari	Mother	0	None	0	closed	hanging	Suckling attempt/begging
Hodenhagen	2014-06-18	Whine	Dinari	Mother	0	None	0	closed	90°	Suckling attempt/begging
Hodenhagen	2014-06-18	Whine	Dinari	Mother	0	None	0	closed	hanging	Suckling attempt/begging
Hodenhagen	2014-06-18	Whine	Dinari	Mother	0	None	0	closed	hanging	Suckling attempt/begging
Hodenhagen	2014-06-18	Whine	Dinari	Mother	0	None	0	Unknown	Unknown	Suckling attempt/begging
Hodenhagen	2014-06-18	Whine	Dinari	Mother	0	None	0	closed	hanging	Suckling attempt/begging
Hodenhagen	2014-06-18	Whine	Dinari	Mother	0	None	0	closed	hanging	Suckling attempt/begging
Hodenhagen	2014-06-18	Whine	Dinari	Mother	0	None	0	closed	90°	Suckling attempt/begging
Hodenhagen	2014-06-18	Whine	Dinari	Mother	0	None	0	closed	hanging	Suckling attempt/begging
Hodenhagen	2014-06-18	Whine	Dinari	Mother	0	None	0	closed	hanging	Suckling attempt/begging
Hodenhagen	2014-06-18	Whine	Dinari	Mother	0	None	0	closed	hanging	Suckling attempt/begging
Hodenhagen	2014-06-18	Whine	Dinari	Mother	0	None	0	closed	hanging	Suckling attempt/begging
Hodenhagen	2014-06-18	Whine	Dinari	Mother	0	Behavioural Change	0	closed	hanging	Suckling attempt/begging
Hodenhagen	2014-06-18	Whine	Dinari	Mother	0	None	0	closed	90°	Suckling attempt/begging
Hodenhagen	2014-06-18	Whine	Dinari	Mother	0	None	0	closed	hanging	Suckling attempt/begging
Hodenhagen	2014-06-18	Whine	Dinari	Mother	0	None	0	closed	90°	Suckling attempt/begging
Hodenhagen	2014-06-18	Whine	Dinari	Mother	0	None	0	closed	hanging	Suckling attempt/begging
Hodenhagen	2014-06-18	Whine	Dinari	Mother	0	None	0	closed	Unknown	Suckling attempt/begging
Hodenhagen	2014-06-18	Whine	Dinari	Mother	0	None	0	closed	hanging	Suckling attempt/begging
Hodenhagen	2014-06-18	Whine	Dinari	Mother	0	None	0	Unknown	90°	Suckling attempt/begging
Hodenhagen	2014-06-18	Whine	Dinari	Mother	0	None	0	Unknown	Unknown	Suckling attempt/begging
Hodenhagen	2014-06-18	Whine	Dinari	Mother	0	None	0	Unknown	Unknown	Suckling attempt/begging
Hodenhagen	2014-06-18	Whine	Dinari	Mother	0	None	0	Unknown	Unknown	Suckling attempt/begging
Hodenhagen	2014-06-18	Whine	Dinari	Mother	0	None	0	Unknown	Unknown	Suckling attempt/begging
Hodenhagen	2014-06-18	Whine	Dinari	Mother	0	None	0	Unknown	Unknown	Suckling attempt/begging
Hodenhagen	2014-06-24	Whine	Dinari	Mother	0	None	0	closed	Unknown	Suckling attempt/begging
Hodenhagen	2014-06-24	Whine	Dinari	Mother	0	None	0	closed	Unknown	Suckling attempt/begging
Hodenhagen	2014-06-24	Whine	Dinari	Mother	0	None	0	closed	Unknown	Suckling attempt/begging
Hodenhagen	2014-06-24	Whine	Dinari	Mother	0	None	0	closed	Unknown	Suckling attempt/begging
Hodenhagen	2014-06-24	Whine	Dinari	Mother	0	None	0	closed	Unknown	Suckling attempt/begging
Hodenhagen	2014-06-24	Whine	Dinari	Mother	0	None	0	closed	Unknown	Suckling attempt/begging
Hodenhagen	2014-06-24	Whine	Dinari	Mother	0	None	0	closed	Unknown	Suckling attempt/begging
Hodenhagen	2014-06-24	Whine	Dinari	Mother	0	None	0	closed	Unknown	Suckling attempt/begging
Hodenhagen	2014-06-24	Whine	Dinari	Mother	0	None	0	closed	Unknown	Suckling attempt/begging
Hodenhagen	2014-06-25	Whine	Dinari	Mother	>1	None	>1	Unknown	Unknown	Suckling attempt/begging
Hodenhagen	2014-06-25	Whine	Dinari	Mother	>1	None	>1	Unknown	Unknown	Suckling attempt/begging
Hodenhagen	2014-06-25	Whine	Dinari	Mother	>1	Unknown	>1	closed	Unknown	Suckling attempt/begging
Hodenhagen	2014-06-25	Whine	Dinari	Mother	0	None	0	Unknown	180°	Suckling attempt/begging
Hodenhagen	2014-06-25	Whine	Dinari	Mother	0	None	0	Unknown	180°	Suckling attempt/begging
Hodenhagen	2014-06-25	Whine	Dinari	Mother	0	None	0	closed	Unknown	Suckling attempt/begging
Hodenhagen	2014-06-25	Whine	Dinari	Mother	0	None	0	feeding	Unknown	Suckling attempt/begging
Hodenhagen	2014-06-25	Whine	Dinari	Mother	0	None	0	feeding	Unknown	Suckling attempt/begging
Hodenhagen	2014-06-25	Whine	Dinari	Mother	0	None	0	feeding	Unknown	Suckling attempt/begging
Hodenhagen	2014-06-25	Whine	Dinari	Mother	0	None	0	feeding	Unknown	Suckling attempt/begging
Hodenhagen	2014-06-25	Whine	Dinari	Mother	0	None	0	feeding	Unknown	Suckling attempt/begging
Hodenhagen	2014-06-25	Whine	Dinari	Mother	0	None	0	feeding	Unknown	Suckling attempt/begging
Hodenhagen	2014-06-25	Whine	Dinari	Mother	0	None	0	feeding	Unknown	Suckling attempt/begging
Hodenhagen	2014-06-25	Whine	Dinari	Mother	0	None	0	feeding	Unknown	Suckling attempt/begging
Hodenhagen	2014-06-25	Whine	Dinari	Mother	0	None	0	feeding	hanging	Suckling attempt/begging
Hodenhagen	2014-06-25	Whine	Dinari	Mother	0	None	0	feeding	hanging	Suckling attempt/begging
Hodenhagen	2014-06-25	Whine	Dinari	Mother	0	None	0	feeding	hanging	Suckling attempt/begging
Hodenhagen	2014-06-25	Whine	Dinari	Mother	0	None	0	feeding	hanging	Suckling attempt/begging
Hodenhagen	2014-06-25	Whine	Dinari	Mother	0	None	0	feeding	hanging	Suckling attempt/begging
Hodenhagen	2014-06-25	Whine	Dinari	Mother	0	None	0	closed	180°	Suckling attempt/begging
Hodenhagen	2014-06-25	Whine	Dinari	Mother	0	None	0	closed	Unknown	Suckling attempt/begging
Hodenhagen	2014-06-25	Whine	Dinari	Mother	0	None	0	Unknown	Unknown	Suckling attempt/begging
Hodenhagen	2014-06-25	Whine	Dinari	Mother	0	None	0	Unknown	Unknown	Suckling attempt/begging
Hodenhagen	2015-04-16	Whine	Dinari	Mother	>1	Unknown	>1	closed	180°	Suckling attempt/begging
Hodenhagen	2015-04-16	Whine	Dinari	Mother	>1	Unknown	>1	closed	180°	Suckling attempt/begging
Hodenhagen	2015-04-16	Whine	Dinari	Mother	>1	Unknown	>1	closed	180°	Suckling attempt/begging
Hodenhagen	2015-04-16	Whine	Dinari	Mother	>1	Unknown	>1	closed	hanging	Suckling attempt/begging
Hodenhagen	2015-04-16	Whine	Dinari	Mother	>1	Unknown	>1	closed	hanging	Suckling attempt/begging
Hodenhagen	2015-04-16	Whine	Dinari	Mother	>1	Unknown	>1	closed	hanging	Suckling attempt/begging
Hodenhagen	2015-04-16	Whine	Dinari	Mother	>1	Unknown	>1	closed	hanging	Suckling attempt/begging
Hodenhagen	2015-04-16	Whine	Dinari	Mother	>1	None	>1	closed	Unknown	Suckling attempt/begging
Hodenhagen	2015-04-16	Whine	Dinari	Mother	>1	None	>1	closed	Unknown	Suckling attempt/begging
Hodenhagen	2015-04-16	Whine	Dinari	Mother	>1	None	>1	closed	Unknown	Suckling attempt/begging
Hodenhagen	2015-04-16	Whine	Dinari	Mother	>1	None	>1	closed	hanging	Suckling attempt/begging
Hodenhagen	2015-04-16	Whine	Dinari	Mother	0	None	0	closed	Unknown	Suckling attempt/begging
Hodenhagen	2015-04-16	Whine	Dinari	Mother	0	None	0	closed	Unknown	Suckling attempt/begging
Hodenhagen	2015-04-16	Whine	Dinari	Mother	0	None	0	closed	Unknown	Suckling attempt/begging
Hodenhagen	2015-04-16	Whine	Dinari	Mother	0	None	0	closed	hanging	Suckling attempt/begging
Hodenhagen	2015-04-16	Whine	Dinari	Mother	0	None	0	feeding	hanging	Suckling attempt/begging
Hodenhagen	2015-05-11	Whine	Dinari	Mother	0	None	0	closed	Unknown	Suckling
Hodenhagen	2015-05-11	Whine	Dinari	Mother	0	None	0	closed	hanging	Suckling attempt/begging
Hodenhagen	2015-05-11	Whine	Dinari	Mother	0	None	0	Unknown	Unknown	Suckling attempt/begging
Hodenhagen	2015-05-11	Whine	Dinari	Mother	0	None	0	Unknown	Unknown	Suckling attempt/begging
Hodenhagen	2015-05-11	Whine	Dinari	Mother	0	None	0	Unknown	Unknown	Suckling attempt/begging
Hodenhagen	2015-05-11	Whine	Dinari	Mother	0	None	0	Unknown	Unknown	Suckling attempt/begging
Hodenhagen	2015-05-11	Whine	Tatu	Mother	0	None	0	closed	hanging	Suckling attempt/begging
Hodenhagen	2015-05-11	Whine	Tatu	Mother	0	None	0	closed	hanging	Suckling attempt/begging
Hodenhagen	2015-05-11	Whine	Tatu	Mother	0	None	0	closed	hanging	Suckling attempt/begging
Hodenhagen	2015-05-11	Whine	Tatu	Mother	0	None	0	closed	hanging	Suckling attempt/begging
Hodenhagen	2015-05-11	Whine	Tatu	Mother	0	None	0	closed	hanging	Suckling attempt/begging
Hodenhagen	2015-05-11	Whine	Tatu	Mother	0	None	0	closed	hanging	Suckling attempt/begging
Hodenhagen	2015-05-11	Whine	Tatu	Mother	0	None	0	closed	hanging	Suckling attempt/begging
Hodenhagen	2015-05-11	Whine	Tatu	Mother	0	None	0	closed	hanging	Suckling attempt/begging
Hodenhagen	2015-05-11	Whine	Tatu	Mother	0	None	0	closed	hanging	Suckling attempt/begging
Hodenhagen	2015-05-11	Whine	Tatu	Mother	0	None	0	closed	hanging	Suckling attempt/begging
Hodenhagen	2015-05-11	Whine	Tatu	Mother	0	None	0	closed	hanging	Suckling attempt/begging
Hodenhagen	2015-05-11	Whine	Tatu	Mother	0	None	0	closed	hanging	Suckling attempt/begging
Hodenhagen	2015-05-11	Whine	Tatu	Mother	0	None	0	closed	hanging	Suckling attempt/begging
Hodenhagen	2015-05-11	Whine	Tatu	Mother	0	None	0	Unknown	hanging	Suckling attempt/begging
Hodenhagen	2015-05-11	Whine	Tatu	Mother	0	None	0	closed	hanging	Suckling attempt/begging
Hodenhagen	2015-05-11	Whine	Tatu	Mother	0	None	0	Unknown	hanging	Suckling attempt/begging
Hodenhagen	2015-05-11	Whine	Tatu	Mother	0	None	0	closed	hanging	Suckling attempt/begging
Hodenhagen	2015-05-11	Whine	Tatu	Mother	0	None	0	Unknown	hanging	Suckling attempt/begging
Hodenhagen	2015-05-11	Whine	Tatu	Mother	0	None	0	Unknown	hanging	Suckling attempt/begging
Hodenhagen	2015-05-11	Whine	Tatu	Mother	0	None	0	closed	Unknown	Suckling attempt/begging
Hodenhagen	2015-05-13	Whine	Tatu	Mother	0	None	0	feeding	hanging	Suckling attempt/begging
Hodenhagen	2015-05-13	Whine	Tatu	Mother	0	None	0	feeding	hanging	Suckling attempt/begging
Hodenhagen	2015-05-13	Whine	Tatu	Mother	0	None	0	feeding	Unknown	Suckling attempt/begging
Hodenhagen	2015-05-13	Whine	Tatu	Mother	0	None	0	feeding	Unknown	Suckling attempt/begging
Hodenhagen	2015-05-13	Whine	Tatu	Mother	0	None	0	feeding	Unknown	Suckling attempt/begging
Hodenhagen	2015-05-13	Whine	Tatu	Mother	0	None	0	feeding	Unknown	Suckling attempt/begging
Hodenhagen	2015-05-13	Whine	Tatu	Mother	0	None	0	feeding	Unknown	Suckling attempt/begging
Hodenhagen	2015-05-13	Whine	Tatu	Mother	0	None	0	feeding	Unknown	Suckling attempt/begging
Hodenhagen	2015-05-13	Whine	Tatu	Mother	0	None	0	feeding	hanging	Suckling attempt/begging
Hodenhagen	2015-05-13	Whine	Tatu	Mother	0	None	0	feeding	hanging	Suckling attempt/begging
Hodenhagen	2015-05-13	Whine	Tatu	Mother	0	None	0	feeding	hanging	Suckling attempt/begging
Hodenhagen	2015-05-13	Whine	Tatu	Mother	0	None	0	feeding	hanging	Suckling attempt/begging
Hodenhagen	2015-05-13	Whine	Tatu	Mother	0	None	0	feeding	hanging	Suckling attempt/begging
Hodenhagen	2015-05-13	Whine	Tatu	Mother	0	None	0	feeding	hanging	Suckling attempt/begging
Hodenhagen	2015-05-13	Whine	Tatu	Mother	0	None	0	feeding	hanging	Suckling attempt/begging
Hodenhagen	2015-05-13	Whine	Tatu	Mother	0	None	0	feeding	hanging	Suckling attempt/begging
Hodenhagen	2015-05-13	Whine	Tatu	Mother	0	None	0	feeding	hanging	Suckling attempt/begging
Hodenhagen	2015-05-13	Whine	Tatu	Mother	0	None	0	feeding	hanging	Suckling attempt/begging
Hodenhagen	2015-05-13	Whine	Tatu	Mother	0	None	0	feeding	hanging	Suckling attempt/begging
Hodenhagen	2015-05-13	Whine	Tatu	Mother	0	None	0	feeding	Unknown	Suckling attempt/begging
Hodenhagen	2015-05-13	Whine	Tatu	Mother	0	None	0	suckling	hanging	Suckling attempt/begging
Dortmund	2014-09-25	Whine	Abebi	Mother	0	None	0	closed	hanging	Suckling attempt/begging
Augsburg	2016-04-09	Threat	Keeva	Other species/Keeper	0	None	0	Unknown	Unknown	Unknown
Augsburg	2016-04-11	Threat	Keeva	Unknown	Unknown	Unknown	0	closed	Unknown	Unknown
Augsburg	2016-04-14	Threat	Keeva	Unknown	Unknown	Unknown	0	closed	hanging	Unknown
Augsburg	2016-04-11	Threat	Keeva	Other species/Keeper	0	None	0	Unknown	Unknown	Unknown
Augsburg	2016-04-11	Threat	Keeva	Other species/Keeper	0	None	0	Unknown	Unknown	Unknown
Augsburg	2016-04-11	Whine	Keeva	Mother	0	None	0	Unknown	Unknown	Unknown
Augsburg	2016-04-11	Whine	Keeva	Mother	0	None	0	Unknown	Unknown	Unknown
Augsburg	2016-04-11	Threat	Keeva	Other species/Keeper	0	None	0	Unknown	Unknown	Unknown
Augsburg	2016-04-11	Whine	Keeva	Mother	0	None	0	Unknown	Unknown	Unknown
Augsburg	2016-04-11	Threat	Keeva	Other species/Keeper	0	None	0	Unknown	Unknown	Unknown
Augsburg	2016-04-11	Whine	Keeva	Mother	0	None	0	Unknown	Unknown	Unknown
Augsburg	2016-04-11	Whine	Keeva	Mother	0	None	0	Unknown	Unknown	Unknown
Augsburg	2016-04-11	Threat	Keeva	Other species/Keeper	0	None	0	Unknown	Unknown	Unknown
Augsburg	2016-04-11	Whine	Keeva	Unknown	Unknown	Unknown	1	Unknown	Unknown	Unknown
Augsburg	2016-04-11	Whine	Keeva	Unknown	Unknown	Unknown	1	Unknown	Unknown	Unknown
Augsburg	2016-04-11	Whine	Keeva	Mother	0	None	0	Unknown	Unknown	Unknown
Augsburg	2016-04-11	Whine	Keeva	Mother	0	None	0	Unknown	Unknown	Unknown
Augsburg	2016-04-13	Threat	Keeva	Other species/Keeper	0	None	0	Unknown	Unknown	Unknown
Augsburg	2016-04-13	Threat	Keeva	Other species/Keeper	0	None	0	Unknown	Unknown	Unknown
Augsburg	2016-04-13	Threat	Keeva	Other species/Keeper	0	None	0	Unknown	Unknown	Unknown
Augsburg	2016-04-13	Threat	Keeva	Other species/Keeper	0	None	0	Unknown	Unknown	Unknown
Augsburg	2016-04-14	Threat	Keeva	Unknown	Unknown	Unknown	0	Unknown	Unknown	Unknown
Augsburg	2016-04-16	Threat	Keeva	Other species/Keeper	Unknown	None	0	Unknown	Unknown	Unknown
Dortmund	2014-09-29	Whine	Abebi	Mother	0	None	0	Unknown	Unknown	Unknown
Dortmund	2014-09-29	Whine	Abebi	Unknown	Unknown	Unknown	0	Unknown	Unknown	Unknown
Dortmund	2014-09-29	Whine	Abebi	Unknown	Unknown	Unknown	0	Unknown	Unknown	Unknown
Dortmund	2014-09-29	Whine	Abebi	Mother	0	None	0	Unknown	Unknown	Unknown
Dortmund	2014-09-29	Whine	Abebi	Mother	0	None	0	Unknown	Unknown	Unknown
Dortmund	2014-09-29	Whine	Abebi	Mother	0	None	0	Unknown	hanging	Unknown
Dortmund	2014-09-29	Whine	Abebi	Mother	0	None	0	Unknown	Unknown	Unknown
Dortmund	2014-09-29	Whine	Abebi	Mother	0	Behavioural Change	0	Unknown	Unknown	Unknown
Dortmund	2014-09-29	Whine	Abebi	Mother	0	None	0	Unknown	Unknown	Unknown
Dortmund	2014-09-29	Whine	Abebi	Mother	0	None	0	Unknown	Unknown	Unknown
Dortmund	2014-09-29	Whine	Abebi	Mother	0	None	0	Unknown	Unknown	Unknown
Dortmund	2014-09-29	Whine	Abebi	Mother	0	None	0	Unknown	Unknown	Unknown
Dortmund	2014-09-29	Whine	Abebi	Mother	0	None	0	Unknown	Unknown	Unknown
Dortmund	2014-09-29	Whine	Abebi	Mother	0	None	0	Unknown	Unknown	Unknown
Dortmund	2014-10-02	Whine	Abebi	Mother	0	None	0	Unknown	Unknown	Unknown
Dortmund	2014-10-02	Whine	Abebi	Mother	0	None	0	Unknown	Unknown	Unknown
Dortmund	2014-10-02	Whine	Abebi	Mother	0	None	0	Unknown	Unknown	Unknown
Dortmund	2014-10-02	Whine	Abebi	Mother	0	None	0	Unknown	Unknown	Unknown
Dortmund	2014-10-07	Whine	Abebi	Mother	0	None	0	Unknown	hanging	Unknown
Dortmund	2014-10-07	Whine	Abebi	Mother	0	None	0	Unknown	Unknown	Unknown
Dortmund	2014-10-07	Whine	Abebi	Mother	0	None	0	Unknown	Unknown	Unknown
Dortmund	2014-10-16	Whine	Abebi	Unknown	Unknown	Unknown	0	closed	hanging	Unknown
Hodenhagen	2012-03-16	Pant	Abasi	Unknown	Unknown	Unknown	Unknown	Unknown	Unknown	Unknown
Hodenhagen	2012-03-19	Whine	Abasi	Unknown	Unknown	Unknown	1	Unknown	Unknown	Unknown
Hodenhagen	2012-03-19	Whine	Abasi	Unknown	Unknown	Unknown	1	Unknown	Unknown	Unknown
Hodenhagen	2012-03-19	Whine	Abasi	Unknown	Unknown	Unknown	1	Unknown	Unknown	Unknown
Hodenhagen	2012-03-19	Whine	Abasi	Unknown	Unknown	Unknown	1	Unknown	Unknown	Unknown
Hodenhagen	2012-03-20	Whine	Abasi	Mother	0	None	0	closed	hanging	Unknown
Hodenhagen	2012-03-20	Whine	Abasi	Mother	0	None	0	Unknown	Unknown	Unknown
Hodenhagen	2012-03-20	Whine	Abasi	Unknown	Unknown	Unknown	Unknown	closed	180°	Unknown
Hodenhagen	2012-03-23	Whine	Lara	Mother	0	Unknown	0	Unknown	hanging	Unknown
Hodenhagen	2012-03-23	Whine	Lara	Mother	0	Unknown	0	Unknown	hanging	Unknown
Hodenhagen	2012-03-05	Whine	Lara	Mother	0	None	0	Unknown	hanging	Unknown
Hodenhagen	2012-03-05	Whine	Lara	Mother	0	None	0	Unknown	hanging	Unknown
Hodenhagen	2012-03-05	Whine	Lara	Mother	0	None	0	Unknown	hanging	Unknown
Hodenhagen	2012-03-05	Whine	Lara	Mother	0	None	0	Unknown	hanging	Unknown
Hodenhagen	2012-03-05	Whine	Lara	Mother	0	None	0	Unknown	hanging	Unknown
Hodenhagen	2012-03-15	Whine	Abasi	Unknown	Unknown	Unknown	>1	Unknown	Unknown	Unknown
Hodenhagen	2012-03-15	Whine	Abasi	Unknown	Unknown	Unknown	>1	Unknown	Unknown	Unknown
Hodenhagen	2012-03-15	Whine	Abasi	Unknown	Unknown	Unknown	>1	Unknown	Unknown	Unknown
Hodenhagen	2014-06-02	Whine	Dinari	Unknown	Unknown	Unknown	>1	closed	90°	Unknown
Hodenhagen	2014-06-02	Whine	Dinari	Unknown	Unknown	Unknown	>1	closed	90°	Unknown
Hodenhagen	2014-06-04	Threat	Makena	Other Rhinos	0	Unknown	>1	Unknown	Unknown	Unknown
Hodenhagen	2014-06-18	Whine	Tatu	Unknown	Unknown	Unknown	0	feeding	Unknown	Unknown
Hodenhagen	2014-06-18	Whine	Tatu	Mother	0	Unknown	0	Unknown	Unknown	Unknown
Hodenhagen	2014-06-23	Whine	Dinari	Mother	Unknown	Unknown	Unknown	Unknown	hanging	Unknown
Hodenhagen	2014-06-24	Whine	Tatu	Mother	>1	None	>1	Unknown	Unknown	Unknown
Hodenhagen	2014-06-16	Threat	Lara	Other Rhinos	0	Unknown	>1	Unknown	hanging	Unknown
Hodenhagen	2015-04-10	Threat	Lara	Other Rhinos	>1	Unknown	>1	closed	hanging	Unknown
Hodenhagen	2015-04-13	Threat	Lara	Unknown	Unknown	Unknown	>1	closed	hanging	Unknown
Hodenhagen	2015-04-13	Threat	Lara	Unknown	Unknown	Unknown	>1	closed	180°	Unknown
Hodenhagen	2015-04-13	Pant	Lara	Unknown	Unknown	Unknown	>1	closed	180°	Unknown
Hodenhagen	2015-05-04	Threat	Lara	Other Rhinos	Unknown	Unknown	>1	closed	hanging	Unknown
Hodenhagen	2015-05-04	Threat	Lara	Unknown	Unknown	Unknown	>1	closed	hanging	Unknown
Hodenhagen	2015-05-04	Threat	Lara	Unknown	Unknown	Unknown	>1	closed	hanging	Unknown
Hodenhagen	2015-05-04	Threat	Lara	Unknown	Unknown	Unknown	>1	closed	hanging	Unknown
Hodenhagen	2015-05-05	Threat	Lara	Unknown	Unknown	Unknown	>1	Unknown	hanging	Unknown
Hodenhagen	2015-05-05	Threat	Lara	Unknown	Unknown	Unknown	>1	closed	hanging	Unknown
Hodenhagen	2015-05-05	Pant	Lara	Unknown	Unknown	Unknown	>1	closed	hanging	Unknown
Hodenhagen	2015-05-05	Threat	Lara	Unknown	Unknown	Unknown	>1	closed	180°	Unknown
Dortmund	2014-09-29	Snort	Abebi	Unknown	Unknown	Unknown	0	closed	Unknown	Unknown
Dortmund	2014-10-01	Snort	Abebi	Unknown	Unknown	Unknown	1	Unknown	Unknown	Unknown
Hodenhagen	2012-03-19	Snort	Abasi	Unknown	Unknown	Unknown	0	closed	hanging	Unknown
Hodenhagen	2012-03-20	Snort	Abasi	Mother	0	None	0	Unknown	Unknown	Unknown
Hodenhagen	2012-03-22	Snort	Lara	Unknown	Unknown	Unknown	>1	Unknown	hanging	Unknown
Hodenhagen	2012-03-08	Snort	Lara	Unknown	Unknown	Unknown	0	closed	Unknown	Unknown
Hodenhagen	2012-03-08	Snort	Lara	Unknown	Unknown	Unknown	0	closed	Unknown	Unknown
Hodenhagen	2012-03-22	Snort	Lara	Unknown	Unknown	Unknown	>1	Unknown	Unknown	Unknown
Hodenhagen	2012-03-22	Snort	Lara	Unknown	Unknown	Unknown	>1	Unknown	Unknown	Unknown
Hodenhagen	2014-06-04	Snort	Dinari	Unknown	Unknown	Unknown	Unknown	Unknown	Unknown	Unknown
Hodenhagen	2014-06-18	Snort	Makena	Mother	0	Unknown	0	Unknown	Unknown	Unknown
Hodenhagen	2014-06-18	Snort	Makena	Mother	0	Unknown	0	Unknown	Unknown	Unknown
Hodenhagen	2015-04-13	Snort	Lara	Unknown	Unknown	Unknown	>1	closed	hanging	Unknown
Hodenhagen	2015-05-04	Snort	Makena	Unknown	Unknown	Unknown	0	Unknown	Unknown	Unknown

## Sheet: Table D
Table D. Absolute number (N) and percentage of calls (%) recorded in the different behavioural contexts
Behaviour	WHINE		Snort		Threat		Pant
	N	%	N	%	N	%	N	%
General activity
Resting	84	9.46	53	21.46	3	3.45	1	2.56
Locomotion	43	4.84	35	14.17	1	1.15	1	2.56
Feeding	21	2.36	68	27.53	0	0.00	0	0.00
TOTAL	148	16.67	156	63.16	4	4.60	2	5.13
Comfort & Manipulation behaviour
Comfort behaviour	2	0.23	10	4.05	0	0.00	0	0.00
Manipulation	2	0.23	3	1.21	0	0.00	0	0.00
TOTAL	4	0.45	13	5.26	0	0.00	0	0.00
Olfactory behaviour
Sniffing	2	0.23	8	3.24	0	0.00	1	2.56
Defecation & Urination	0	0.00	2	0.81	0	0.00	0	0.00
TOTAL	2	0.23	10	4.05	0	0.00	1	2.56
Social behaviour
Active Approach	99	11.15	26	10.53	25	28.74	26	66.67
Passive Approach	3	0.34	1	0.40	20	22.99	0	0.00
Socio-positive behaviour	24	2.70	17	6.88	2	2.30	0	0.00
Socio-negative behaviour	3	0.34	8	3.24	10	11.49	0	0.00
TOTAL	129	14.53	52	21.05	57	65.52	26	66.67
Suckling behaviour
Suckling	112	45.61	1	0.40	0	0.00	0	0.00
Suckling attempt/begging	405	12.61	0	0.00	0	0.00	0	0.00
TOTAL	517	58.22	1	0.40	0	0.00	0	0.00
Others
Isolation	34	3.83	1	0.40	0	0.00	7	17.95
Unknown	54	6.08	14	5.67	26	29.89	3	7.69
TOTAL	888	100.00	247	100.00	87	100.00	39	100.00

## Sheet: Table E
Table E. Absolute number (N) and percentage of calls (%) for interaction partner (in case of non-social behaviours the nearest neighbour), distance to interaction partner/nearest neighbour and reaction of other group members.
Behaviour	WHINE		Snort		Threat		Pant
	N	%	N	%	N	%	N	%
Interaction partner/nearest neighbour
Mother	824	92.79	117	47.37	5	5.75	19	48.72
Other group member	16	1.80	53	21.46	28	32.18	10	25.64
Keeper	10	1.12	9	23437	41	47.13	0	0.00
Unknown	38	4.28	68	27.53	13	14.94	10	25.64
TOTAL	888	100.00	247	100.00	87	100.00	39	100.00
Distance to interaction partner/nearest neighbour
less than 1 body lenght	758	90.24	164	91.62	66	92.96	2	6.90
1 body lenght	29	3.45	13	46204	2	2.82	6	20.69
more than 1 body lenght	53	6.31	2	43070	3	4.23	20	72.41
TOTAL*	840	100.00	179	100.00	71	100.00	28	100.00
Reaction of interaction partner/nearest neighbour
No Reaction	753	97.92	171	97.71	53	77.94	12	60.00
Change of behaviour	16	2.08	4	47150	15	22.06	8	40.00
TOTAL*	769	100.00	175	100.00	68	100.00	20	100.00
* Difference in the total number of calls is due to parameters that could not clearly be determined
Absolute number (N) and percentage of calls (%) for interaction partner (in case of non-social behaviours the nearest neighbour), distance to interaction partner/nearest neighbour and reaction of other group members.
